# Supplementary material for: Whole-Genome Analyses Reveal Genomic Characteristics and Selection Signatures of Lincang Humped Cattle at the China–Myanmar Border
Source: Front Genet. 2022 Mar 22;13:833503. doi: 10.3389/fgene.2022.833503 (PMC8981028; doi:10.3389/fgene.2022.833503)
Supplement: Supplementary file 4 [file Table1.XLSX]

## Sheet: Table 1
Table S1. Summary of resequencing data
Region	Breed	Sample ID	Accession number	BioProject	Mapping_rate	Mean_depth	Gender	Source
Cangyuan Wa ethnicity Autonomous County, Lincang City, Yunnan Province, China	Lincang	CY1	SRR17009035	PRJNA781760	0.9975	9.5632	Female	New
Cangyuan Wa ethnicity Autonomous County, Lincang City, Yunnan Province, China	Lincang	CY2	SRR17009046	PRJNA781760	0.9978	9.6668	Female	New
Cangyuan Wa ethnicity Autonomous County, Lincang City, Yunnan Province, China	Lincang	CY3	SRR17009043	PRJNA781760	0.9978	10.4081	Female	New
Cangyuan Wa ethnicity Autonomous County, Lincang City, Yunnan Province, China	Lincang	CY4	SRR17009042	PRJNA781760	0.9979	9.6605	Male	New
Cangyuan Wa ethnicity Autonomous County, Lincang City, Yunnan Province, China	Lincang	CY5	SRR17009041	PRJNA781760	0.9977	9.6168	Male	New
Cangyuan Wa ethnicity Autonomous County, Lincang City, Yunnan Province, China	Lincang	CY6	SRR17009040	PRJNA781760	0.9977	9.3953	Female	New
Cangyuan Wa ethnicity Autonomous County, Lincang City, Yunnan Province, China	Lincang	CY7	SRR17009039	PRJNA781760	0.9973	9.7962	Male	New
Cangyuan Wa ethnicity Autonomous County, Lincang City, Yunnan Province, China	Lincang	CY8	SRR17009038	PRJNA781760	0.9968	9.3939	Male	New
Cangyuan Wa ethnicity Autonomous County, Lincang City, Yunnan Province, China	Lincang	CY9	SRR17009037	PRJNA781760	0.9973	9.9531	Male	New
Cangyuan Wa ethnicity Autonomous County, Lincang City, Yunnan Province, China	Lincang	CY10	SRR17009034	PRJNA781760	0.9969	11.6472	Female	New
Cangyuan Wa ethnicity Autonomous County, Lincang City, Yunnan Province, China	Lincang	CY11	SRR17009033	PRJNA781760	0.998	9.6342	Female	New
Cangyuan Wa ethnicity Autonomous County, Lincang City, Yunnan Province, China	Lincang	CY12	SRR17009054	PRJNA781760	0.9973	9.4985	Male	New
Cangyuan Wa ethnicity Autonomous County, Lincang City, Yunnan Province, China	Lincang	CY13	SRR17009053	PRJNA781760	0.9981	9.9961	Female	New
Cangyuan Wa ethnicity Autonomous County, Lincang City, Yunnan Province, China	Lincang	CY14	SRR17009052	PRJNA781760	0.9973	9.078	Female	New
Cangyuan Wa ethnicity Autonomous County, Lincang City, Yunnan Province, China	Lincang	CY15	SRR17009051	PRJNA781760	0.9911	9.3608	Female	New
Cangyuan Wa ethnicity Autonomous County, Lincang City, Yunnan Province, China	Lincang	CY16	SRR17009050	PRJNA781760	0.9978	9.1392	Male	New
Cangyuan Wa ethnicity Autonomous County, Lincang City, Yunnan Province, China	Lincang	CY17	SRR17009049	PRJNA781760	0.9978	8.9468	Male	New
Cangyuan Wa ethnicity Autonomous County, Lincang City, Yunnan Province, China	Lincang	CY18	SRR17009048	PRJNA781760	0.9976	9.0755	Male	New
Cangyuan Wa ethnicity Autonomous County, Lincang City, Yunnan Province, China	Lincang	CY19	SRR17009036	PRJNA781760	0.9978	9.5278	Male	New
Cangyuan Wa ethnicity Autonomous County, Lincang City, Yunnan Province, China	Lincang	CY20	SRR17009047	PRJNA781760	0.9981	9.2382	Male	New
Cangyuan Wa ethnicity Autonomous County, Lincang City, Yunnan Province, China	Lincang	CY21	SRR17009045	PRJNA781760	0.9957	10.0672	Male	New
Cangyuan Wa ethnicity Autonomous County, Lincang City, Yunnan Province, China	Lincang	CY23	SRR17009044	PRJNA781760	0.9975	11.7833	Female	New
Chuncheon, Kangwon-do, Korea	Hanwoo	SRR934415	SRR934415	PRJNA210519	0.9985	12.992	Male	Download
Chuncheon, Kangwon-do, Korea	Hanwoo	SRR934417	SRR934417	PRJNA210519	0.9982	12.7709	Male	Download
Chuncheon, Kangwon-do, Korea	Hanwoo	SRR934418	SRR934418	PRJNA210519	0.9981	13.2806	Male	Download
Chuncheon, Kangwon-do, Korea	Hanwoo	SRR934419	SRR934419	PRJNA210519	0.9982	12.5668	Male	Download
Chuncheon, Kangwon-do, Korea	Hanwoo	SRR934432	SRR934432	PRJNA210519	0.9984	13.5425	Male	Download
Chuncheon, Kangwon-do, Korea	Hanwoo	SRR934433	SRR934433	PRJNA210519	0.9911	12.2428	Male	Download
Chuncheon, Kangwon-do, Korea	Hanwoo	SRR934434	SRR934434	PRJNA210519	0.9986	12.5103	Male	Download
Chuncheon, Kangwon-do, Korea	Hanwoo	SRR934435	SRR934435	PRJNA210519	0.998	11.4713	Male	Download
Chuncheon, Kangwon-do, Korea	Hanwoo	SRR934436	SRR934436	PRJNA210519	0.9986	11.3457	Male	Download
Chuncheon, Kangwon-do, Korea	Hanwoo	SRR934437	SRR934437	PRJNA210519	0.9983	11.8099	Male	Download
Aberdeenshire, Scotland, UK	Angus	SRR1346376	SRR1346376	PRJNA176557	0.9938	12.663	Male	Download
Aberdeenshire, Scotland, UK	Angus	SRR1348580	SRR1348580	PRJNA256210	0.9919	11.7672	Male	Download
Aberdeenshire, Scotland, UK	Angus	SRR1348581	SRR1348581	PRJNA256210	0.9917	11.1201	Male	Download
Aberdeenshire, Scotland, UK	Angus	SRR1355237	SRR1355237	PRJNA176557	0.9954	13.7841	Male	Download
Aberdeenshire, Scotland, UK	Angus	SRR1365129	SRR1365129	PRJNA176557	0.9903	15.5042	Male	Download
Aberdeenshire, Scotland, UK	Angus	SRR1365144	SRR1365144	PRJNA176557	0.993	16.2735	Male	Download
Aberdeenshire, Scotland, UK	Angus	SRR1425124	SRR1425124	PRJNA176557	0.9942	16.442	Male	Download
Aberdeenshire, Scotland, UK	Angus	SRR1425145	SRR1425145	PRJNA176557	0.9931	13.1501	Male	Download
Aberdeenshire, Scotland, UK	Angus	SRR1425146	SRR1425146	PRJNA176557	0.9643	11.6078	Male	Download
Geneve, Switzerland	Simmental	SRR1525617	SRR1525617	PRJNA256210	0.9946	11.9769	Male	Download
Geneve, Switzerland	Simmental	SRR1525619	SRR1525619	PRJNA256210	0.9918	11.0807	Male	Download
Geneve, Switzerland	Simmental	SRR1525621	SRR1525621	PRJNA256210	0.9906	11.1448	Male	Download
Geneve, Switzerland	Simmental	SRR1525700	SRR1525700	PRJNA256210	0.9926	12.5916	Male	Download
Geneve, Switzerland	Simmental	SRR1525701	SRR1525701	PRJNA256210	0.9902	12.4156	Male	Download
Geneve, Switzerland	Simmental	SRR1525702	SRR1525702	PRJNA256210	0.9935	13.5684	Male	Download
Geneve, Switzerland	Simmental	SRR1525703	SRR1525703	PRJNA256210	0.9427	15.1731	Male	Download
Geneve, Switzerland	Simmental	SRR1525705	SRR1525705	PRJNA256210	0.9893	13.682	Male	Download
Guangfeng, Jiangxi, China	Guangfeng	JXGF1	SRR5507286	PRJNA379859	0.9975	9.464	Male	Download
Guangfeng, Jiangxi, China	Guangfeng	JXGF2	SRR5507285	PRJNA379859	0.9978	10.1448	Male	Download
Guangfeng, Jiangxi, China	Guangfeng	JXGF3	SRR5507284	PRJNA379859	0.9971	9.3126	Male	Download
Guangfeng, Jiangxi, China	Guangfeng	JXGF4	SRR5507283	PRJNA379859	0.9976	11.4533	Male	Download
Gaoan, Jiangxi, China	Jingjiang	JXJJ1	SRR5507278	PRJNA379859	0.9975	10.5897	Male	Download
Gaoan, Jiangxi, China	Jingjiang	JXJJ3	SRR5507275	PRJNA379859	0.9971	9.7044	Male	Download
Gaoan, Jiangxi, China	Jingjiang	JXJJ4	SRR5507274	PRJNA379859	0.9975	11.3346	Male	Download
Leizhou, Guangdong,China	Leiqiong	HN12	SRR5507190	PRJNA379859	0.9915	11.1222	Female	Download
Leizhou, Guangdong,China	Leiqiong	HN5	SRR5507189	PRJNA379859	0.9915	11.5007	Male	Download
Leizhou, Guangdong,China	Leiqiong	LZ15	SRR5507188	PRJNA379859	0.9935	10.6481	Female	Download
Jixi, Anhui, China	Wannan	WN10	SRR6024573,SRR5507199	PRJNA379859	0.991	10.1569	Male	Download
Jixi, Anhui, China	Wannan	WN11	SRR6024573,SRR5507199	PRJNA379859	0.9934	11.7816	Male	Download
Jixi, Anhui, China	Wannan	WN4	SRR5507197	PRJNA379859	0.9788	22.9631	Male	Download
Jixi, Anhui, China	Wannan	WN8	SRR5507196	PRJNA379859	0.989	23.1603	Male	Download
Jixi, Anhui, China	Wannan	WN9	SRR5507195	PRJNA379859	0.9899	9.6483	Male	Download
Ji’an, Jiangxi, China	Jian	JXJA1	SRR5507282	PRJNA379859	0.9976	10.9441	Male	Download
Ji’an, Jiangxi, China	Jian	JXJA2	SRR5507281	PRJNA379859	0.9966	9.7093	Male	Download
Ji’an, Jiangxi, China	Jian	JXJA3	SRR5507280	PRJNA379859	0.9975	10.5123	Male	Download
Ji’an, Jiangxi, China	Jian	JXJA4	SRR5507279	PRJNA379859	0.9976	11.3836	Male	Download
Guangnan,Wenshan,China	Wenshan	SRR6024562	SRR6024562	PRJNA379859	0.9932	10.9981	Male	Download
Guangnan,Wenshan,China	Wenshan	SRR6024569	SRR6024569	PRJNA379859	0.9851	11.0636	Male	Download
Guangnan,Wenshan,China	Wenshan	SRR6024575	SRR6024575	PRJNA379859	0.9951	10.6536	Male	Download
Guangnan,Wenshan,China	Wenshan	SRR6024576	SRR6024576	PRJNA379859	0.9955	9.3981	Male	Download
Guangnan,Wenshan,China	Wenshan	SRR6024577	SRR6024577	PRJNA379859	0.9956	11.5984	Male	Download
West Bengal, India	Brahman	Brahman05	SRR4002987-3008	PRJNA324822	0.9953	13.1544	Male	Download
West Bengal, India	Brahman	Brahman06	SRR4002969-2986	PRJNA324822	0.9961	15.3031	Male	Download
West Bengal, India	Brahman	Brahman07	SRR4002956-2968	PRJNA324822	0.9963	13.2469	Male	Download
West Bengal, India	Brahman	Brahman08	SRR4002953-55	PRJNA324822	0.9973	14.1265	Male	Download
Amblash, Gujarat, India	Gir	SRR2016752	SRR2016752	PRJNA277147	0.9937	12.749	Male	Download
Amblash, Gujarat, India	Gir	SRR2016754	SRR2016754	PRJNA277147	0.9951	9.7792	Male	Download
Sahiwal, Punjab, Pakistan	Sahiwal	Sha3b	SRR6936540	PRJNA379859	0.9955	20.9563	Female	Download
Gurgaon, Haryana, India	Hariana	Har03	SRR6936539	PRJNA379859	0.9948	34.7311	Female	Download
Tharparkar, Sindh, Pakistan	Tharparkar	Thar1	SRR6936538	PRJNA379859	0.9923	16.5496	Female	Download
Nelore, Andhra, India	Nelore	SRR2016762	SRR2016762	PRJNA277147	0.9864	10.0582	Female	Download

## Sheet: Table 2
Table S2. Distribution of SNPs identified in cattle breeds within various genomic regions
Sequence ontology class	Lincang	Asian_taurine	Chinese_indicine	Indian_indicine	Angus	Simmental
SNP count	34636187	12117401	43157691	25503915	9054487	9960249
Ts_Tv_ratio	2.39463	2.34353	2.39858	2.38449	2.34009	2.33909
downstream	219351	83929	273268	161348	60410	66735
exonic	260513	102010	353028	218967	76248	83219
exonic;splicing	62	33	85	47	26	27
intergenic	20457121	7207442	25429193	15187376	5418452	5951126
intronic	13124051	4514442	16380990	9518388	3341685	3686124
ncRNA_exonic	3375	1432	4299	2684	1131	1133
ncRNA_intronic	24134	7971	33886	20620	6615	7359
ncRNA_splicing	5	3	6	4	1	2
splicing	847	398	1106	665	296	317
upstream	203183	76823	251536	149147	58028	63632
upstream;downstream	7537	2865	9665	5272	2093	2150
UTR3	248446	89093	311740	177144	65387	72199
UTR5	87344	30884	108629	62102	24059	26155
UTR5;UTR3	218	76	260	151	56	71
nonsynonymous SNV	98226	41848	125800	77648	31787	34571
stopgain	1029	438	1302	821	341	354
stoploss	162	65	207	134	56	57
synonymous SNV	154537	56792	217975	135215	41827	45887
unknown	6621	2900	7829	5196	2263	2377

## Sheet: Table 3
Table S3. A summary of genes from CLR in Lincang cattle.
Chrom	Starting position	Ending position	CLR	Gene
10	53280001	53330000	1621.31	TCF12
10	53260001	53310000	1621.31	TCF12
10	53240001	53290000	1621.31	TCF12
10	53200001	53250000	1618.91	TCF12
10	53180001	53230000	1618.91	TCF12
10	53220001	53270000	1615.8	TCF12
10	53160001	53210000	1583.17	TCF12
10	53300001	53350000	1541.77	TCF12
10	53140001	53190000	1507.36	TCF12
10	53120001	53170000	1401.3	TCF12
10	53320001	53370000	1383.19	LOC112448664
10	53320001	53370000	1383.19	TCF12
10	53360001	53410000	1295.63	TCF12
10	53340001	53390000	1295.63	LOC112448664
10	53340001	53390000	1295.63	TCF12
10	53100001	53150000	1267.98	TCF12
10	53380001	53430000	1219.87	TCF12
10	53080001	53130000	999.76	TCF12
10	53400001	53450000	921.735	TCF12
13	54080001	54130000	657.83	SRMS
13	54080001	54130000	657.83	STMN3
13	54080001	54130000	657.83	GMEB2
13	54080001	54130000	657.83	FNDC11
13	54080001	54130000	657.83	PTK6
13	54060001	54110000	657.83	RTEL1
13	54060001	54110000	657.83	STMN3
13	54060001	54110000	657.83	GMEB2
13	54040001	54090000	657.83	ZGPAT
13	54040001	54090000	657.83	TNFRSF6B
13	54040001	54090000	657.83	ARFRP1
13	54040001	54090000	657.83	RTEL1
13	54040001	54090000	657.83	STMN3
13	54020001	54070000	633.329	ZGPAT
13	54020001	54070000	633.329	TNFRSF6B
13	54020001	54070000	633.329	SLC2A4RG
13	54020001	54070000	633.329	LIME1
13	54020001	54070000	633.329	ARFRP1
13	54020001	54070000	633.329	RTEL1
13	54020001	54070000	633.329	ZBTB46
10	53060001	53110000	618.052	TCF12
13	54520001	54570000	585.865	OGFR
13	54520001	54570000	585.865	DIDO1
13	54520001	54570000	585.865	TCFL5
13	54520001	54570000	585.865	COL9A3
13	54500001	54550000	585.865	DIDO1
13	54500001	54550000	585.865	TCFL5
13	54500001	54550000	585.865	COL9A3
13	54480001	54530000	585.865	DIDO1
13	54480001	54530000	585.865	TCFL5
22	10820001	10870000	584.006	GOLGA4
22	10800001	10850000	584.006	GOLGA4
22	10780001	10830000	584.006	GOLGA4
5	55980001	56030000	543.942	ARHGAP9
5	55980001	56030000	543.942	INHBE
5	55980001	56030000	543.942	GLI1
5	55980001	56030000	543.942	INHBC
5	55980001	56030000	543.942	MARS
5	55960001	56010000	543.942	DDIT3
5	55960001	56010000	543.942	MIR2430
5	55960001	56010000	543.942	ARHGAP9
5	55960001	56010000	543.942	INHBE
5	55960001	56010000	543.942	GLI1
5	55960001	56010000	543.942	MARS
5	55940001	55990000	513.949	TRNAE-UUC
5	55940001	55990000	513.949	DDIT3
5	55940001	55990000	513.949	MIR2430
5	55940001	55990000	513.949	ARHGAP9
5	55940001	55990000	513.949	DCTN2
5	55940001	55990000	513.949	MBD6
5	55940001	55990000	513.949	MARS
13	54540001	54590000	502.714	OGFR
13	54540001	54590000	502.714	MRGBP
13	54540001	54590000	502.714	TCFL5
13	54540001	54590000	502.714	COL9A3
3	53240001	53290000	493.359	ZNF326
7	11660001	11710000	447.022	IL27RA
7	11660001	11710000	447.022	RFX1
7	11660001	11710000	447.022	RLN3
7	11640001	11690000	447.022	PALM3
7	11640001	11690000	447.022	IL27RA
7	11640001	11690000	447.022	RLN3
7	11620001	11670000	447.022	MISP3
7	11620001	11670000	447.022	PALM3
7	11620001	11670000	447.022	IL27RA
7	11620001	11670000	447.022	RLN3
1	44160001	44210000	443.704	CMSS1
1	44160001	44210000	443.704	FILIP1L
1	44140001	44190000	443.704	CMSS1
1	44140001	44190000	443.704	FILIP1L
8	103840001	103890000	422.619	LOC112447846
8	103840001	103890000	422.619	TEX48
8	103920001	103970000	421.857	TNFSF15
1	44180001	44230000	418.905	CMSS1
1	44180001	44230000	418.905	FILIP1L
3	53280001	53330000	414.365	LRRC8D
7	11680001	11730000	414.109	RFX1
7	11680001	11730000	414.109	DCAF15
1	151220001	151270000	402.501	LOC104971076
5	56000001	56050000	400.016	INHBE
5	56000001	56050000	400.016	GLI1
5	56000001	56050000	400.016	INHBC
5	56000001	56050000	400.016	R3HDM2
1	44220001	44270000	392.287	CMSS1
1	44220001	44270000	392.287	FILIP1L
1	44200001	44250000	392.287	CMSS1
1	44200001	44250000	392.287	FILIP1L
1	44240001	44290000	386.601	CMSS1
1	44240001	44290000	386.601	FILIP1L
13	54100001	54150000	384.673	SRMS
13	54100001	54150000	384.673	PPDPF
13	54100001	54150000	384.673	GMEB2
13	54100001	54150000	384.673	FNDC11
13	54100001	54150000	384.673	PTK6
13	53940001	53990000	379.639	ABHD16B
13	53940001	53990000	379.639	TPD52L2
13	53940001	53990000	379.639	LOC112449309
13	53940001	53990000	379.639	ZBTB46
13	53920001	53970000	379.639	ABHD16B
13	53920001	53970000	379.639	DNAJC5
13	53920001	53970000	379.639	TPD52L2
13	53920001	53970000	379.639	LOC112449309
14	61640001	61690000	365.349	LOC107133128
14	61620001	61670000	365.349	LOC107133128
13	53900001	53950000	365.074	UCKL1
13	53900001	53950000	365.074	MIR1388
13	53900001	53950000	365.074	DNAJC5
13	53900001	53950000	365.074	TPD52L2
8	103940001	103990000	346.428	TNFSF15
13	53960001	54010000	342.918	LOC112449309
13	53960001	54010000	342.918	ZBTB46
1	44120001	44170000	335.686	CMSS1
1	44120001	44170000	335.686	FILIP1L
5	55920001	55970000	331.57	TRNAE-UUC
5	55920001	55970000	331.57	DDIT3
5	55920001	55970000	331.57	MIR2430
5	55920001	55970000	331.57	KIF5A
5	55920001	55970000	331.57	DCTN2
5	55920001	55970000	331.57	MBD6
5	55920001	55970000	331.57	MARS
13	53880001	53930000	321.902	LOC101904896
13	53880001	53930000	321.902	UCKL1
13	53880001	53930000	321.902	MIR1388
13	53880001	53930000	321.902	ZNF512B
13	53880001	53930000	321.902	DNAJC5
8	103820001	103870000	321.682	LOC104969457
8	103820001	103870000	321.682	LOC112447846
8	103820001	103870000	321.682	TEX48
8	103820001	103870000	321.682	TMEM268
1	151200001	151250000	320.431	LOC104971076
7	11700001	11750000	312.676	RFX1
7	11700001	11750000	312.676	DCAF15
7	11700001	11750000	312.676	LOC112447337
13	54460001	54510000	307.926	SLC17A9
13	54460001	54510000	307.926	GID8
13	54460001	54510000	307.926	DIDO1
5	112500001	112550000	307.472	TEF
5	112500001	112550000	307.472	TOB2
5	112480001	112530000	307.472	TEF
5	112480001	112530000	307.472	ZC3H7B
5	112460001	112510000	307.472	TEF
5	112460001	112510000	307.472	ZC3H7B
14	61660001	61710000	307.168	TRNAE-UUC
24	33400001	33450000	303.195	CABLES1
1	44260001	44310000	296.409	CMSS1
1	44260001	44310000	296.409	FILIP1L
13	54560001	54610000	296.122	OGFR
13	54560001	54610000	296.122	MRGBP
13	54560001	54610000	296.122	COL9A3
13	54560001	54610000	296.122	NTSR1
3	53300001	53350000	284.326	LRRC8D
21	24420001	24470000	283.266	ADAMTSL3
21	24400001	24450000	283.266	ADAMTSL3
21	24380001	24430000	283.266	ADAMTSL3
5	112520001	112570000	278.354	PHF5A
5	112520001	112570000	278.354	TEF
5	112520001	112570000	278.354	TOB2
5	112520001	112570000	278.354	ACO2
15	84140001	84190000	278.011	OR4A15
15	84120001	84170000	278.011	OR4A15
2	73240001	73290000	270.163	LOC112443671
2	73240001	73290000	270.163	CLASP1
2	73220001	73270000	270.163	LOC112443671
2	73220001	73270000	270.163	CLASP1
7	52480001	52530000	264.742	LOC101904103
7	52480001	52530000	264.742	PCDHGB4
7	52480001	52530000	264.742	PCDHGA8
7	52480001	52530000	264.742	PCDHGA2
7	52460001	52510000	264.742	LOC101904103
7	52460001	52510000	264.742	PCDHGB4
7	52460001	52510000	264.742	PCDHGA8
7	52460001	52510000	264.742	PCDHGA2
24	33380001	33430000	264.139	CABLES1
13	54760001	54810000	261.69	GATA5
13	54740001	54790000	261.69	MIR1-1
13	54740001	54790000	261.69	LOC104973830
13	54720001	54770000	261.69	MIR133C
13	54720001	54770000	261.69	MIR133A-1
13	54720001	54770000	261.69	MIR1-1
13	54720001	54770000	261.69	LOC104973830
7	75180001	75230000	255.897	MAT2B
7	75160001	75210000	255.897	HMMR
7	75160001	75210000	255.897	MAT2B
7	75140001	75190000	255.897	HMMR
7	75140001	75190000	255.897	MAT2B
2	133080001	133130000	252.236	LOC104971374
2	133080001	133130000	252.236	MINOS1
2	133060001	133110000	252.236	LOC104971374
2	133060001	133110000	252.236	MINOS1
2	133040001	133090000	252.236	LOC104971374
2	133040001	133090000	252.236	LOC535280
2	133040001	133090000	252.236	MINOS1
11	65840001	65890000	249.78	ETAA1
11	65820001	65870000	249.78	ETAA1
7	52500001	52550000	240.757	LOC101904103
7	52500001	52550000	240.757	PCDHGB4
7	52500001	52550000	240.757	PCDHGA8
7	52500001	52550000	240.757	PCDHGA2
13	54000001	54050000	237.261	ZGPAT
13	54000001	54050000	237.261	SLC2A4RG
13	54000001	54050000	237.261	LIME1
13	54000001	54050000	237.261	ARFRP1
13	54000001	54050000	237.261	ZBTB46
13	53980001	54030000	237.261	ZBTB46
19	13920001	13970000	237.136	DDX52
19	13900001	13950000	237.136	DDX52
19	13880001	13930000	237.136	DDX52
19	13880001	13930000	237.136	SYNRG
7	75200001	75250000	233.074	MAT2B
13	40680001	40730000	231.007	NKX2-4
13	40680001	40730000	231.007	LOC112449289
13	40660001	40710000	231.007	NKX2-4
13	40660001	40710000	231.007	LOC112449289
13	40660001	40710000	231.007	XRN2
13	54700001	54750000	226.865	LOC100847256
13	54700001	54750000	226.865	MIR133C
13	54700001	54750000	226.865	MIR133A-1
13	54700001	54750000	226.865	MIR1-1
13	54700001	54750000	226.865	LOC104973830
13	54700001	54750000	226.865	LOC104973829
13	54700001	54750000	226.865	LOC112449311
7	52440001	52490000	225.787	PCDHGB4
7	52440001	52490000	225.787	PCDHGA8
7	52440001	52490000	225.787	PCDHGA2
7	90340001	90390000	220.938	ADGRV1
7	90320001	90370000	220.938	ADGRV1
13	59740001	59790000	220.786	FKBP1A
13	59720001	59770000	220.786	NSFL1C
13	59720001	59770000	220.786	FKBP1A
9	39140001	39190000	215.808	MFSD4B
9	39140001	39190000	215.808	SLC16A10
9	39120001	39170000	215.808	MFSD4B
9	39120001	39170000	215.808	SLC16A10
1	44100001	44150000	212.811	CMSS1
1	44100001	44150000	212.811	FILIP1L
13	54680001	54730000	212.068	LOC100847256
13	54680001	54730000	212.068	SLCO4A1
13	54680001	54730000	212.068	LOC104973829
13	54680001	54730000	212.068	LOC112449311
6	57100001	57150000	210.172	PGM2
13	54440001	54490000	209.898	SLC17A9
13	54440001	54490000	209.898	GID8
13	54440001	54490000	209.898	DIDO1
13	54420001	54470000	209.898	BHLHE23
13	54420001	54470000	209.898	SLC17A9
13	54420001	54470000	209.898	GID8
19	13860001	13910000	209.816	DDX52
19	13860001	13910000	209.816	SYNRG
1	44080001	44130000	209.187	CMSS1
1	44080001	44130000	209.187	FILIP1L
5	112440001	112490000	209.112	TRNAG-UCC
5	112440001	112490000	209.112	ZC3H7B
3	53340001	53390000	209.019	LRRC8D
3	53320001	53370000	209.019	LRRC8D
17	55340001	55390000	205.644	BRAP
17	55340001	55390000	205.644	LOC513508
17	55320001	55370000	205.644	BRAP
17	55320001	55370000	205.644	LOC513508
2	73200001	73250000	205.343	LOC112443671
2	73200001	73250000	205.343	CLASP1
28	28520001	28570000	205.299	MICU1
28	28500001	28550000	205.299	MICU1
28	28480001	28530000	205.299	MIR2891
28	28480001	28530000	205.299	MICU1
3	13740001	13790000	204.552	ETV3
3	13740001	13790000	204.552	ETV3L
3	13720001	13770000	204.552	ETV3
3	13720001	13770000	204.552	ETV3L
3	13700001	13750000	204.552	ETV3
5	112540001	112590000	200.334	PHF5A
5	112540001	112590000	200.334	TOB2
5	112540001	112590000	200.334	ACO2
7	90360001	90410000	199.993	MIR2464
7	90360001	90410000	199.993	ADGRV1
26	9980001	10030000	198.13	RNLS
26	9960001	10010000	198.13	RNLS
26	10000001	10050000	198.13	RNLS
28	28540001	28590000	197.354	MICU1
2	126680001	126730000	193.181	DHDDS
2	126680001	126730000	193.181	LIN28A
2	126660001	126710000	193.181	HMGN2
2	126660001	126710000	193.181	DHDDS
2	126660001	126710000	193.181	LIN28A
2	126640001	126690000	193.181	HMGN2
2	126640001	126690000	193.181	DHDDS
25	34180001	34230000	191.667	TMEM120A
25	34180001	34230000	191.667	STYXL1
25	34180001	34230000	191.667	POR
25	34160001	34210000	191.667	POR
23	17940001	17990000	187.557	LOC112443828
23	17920001	17970000	187.557	LOC112443828
23	17900001	17950000	187.557	CDC5L
23	17900001	17950000	187.557	LOC112443828
7	90300001	90350000	186.423	ADGRV1
6	61660001	61710000	186.401	GRXCR1
13	61380001	61430000	185.267	DUSP15
13	61380001	61430000	185.267	LOC618409
13	61380001	61430000	185.267	TTLL9
13	61360001	61410000	185.267	FOXS1
13	61360001	61410000	185.267	DUSP15
13	61360001	61410000	185.267	MYLK2
13	61360001	61410000	185.267	LOC618409
13	61340001	61390000	185.267	FOXS1
13	61340001	61390000	185.267	MYLK2
13	61340001	61390000	185.267	LOC618409
13	61340001	61390000	185.267	TPX2
11	65800001	65850000	183.655	ETAA1
21	24440001	24490000	182.029	ADAMTSL3
13	53860001	53910000	180.095	LOC112449433
13	53860001	53910000	180.095	SAMD10
13	53860001	53910000	180.095	LOC101904896
13	53860001	53910000	180.095	UCKL1
13	53860001	53910000	180.095	MIR1388
13	53860001	53910000	180.095	ZNF512B
13	53860001	53910000	180.095	DNAJC5
13	53860001	53910000	180.095	PRPF6
24	33360001	33410000	178.471	CABLES1
10	91900001	91950000	176.589	CEP128
10	91880001	91930000	176.589	CEP128
10	91860001	91910000	176.589	CEP128
5	55700001	55750000	175.562	CYP27B1
5	55700001	55750000	175.562	CDK4
5	55700001	55750000	175.562	TSPAN31
5	55700001	55750000	175.562	AGAP2
5	55700001	55750000	175.562	LOC112446705
5	55700001	55750000	175.562	OS9
5	55700001	55750000	175.562	2021-03-09
5	55680001	55730000	175.562	TSFM
5	55680001	55730000	175.562	METTL1
5	55680001	55730000	175.562	CYP27B1
5	55680001	55730000	175.562	CDK4
5	55680001	55730000	175.562	TSPAN31
5	55680001	55730000	175.562	EEF1AKMT3
5	55680001	55730000	175.562	AGAP2
5	55680001	55730000	175.562	LOC112446705
5	55680001	55730000	175.562	2021-03-09
5	55660001	55710000	175.562	TSFM
5	55660001	55710000	175.562	METTL1
5	55660001	55710000	175.562	CYP27B1
5	55660001	55710000	175.562	AVIL
5	55660001	55710000	175.562	EEF1AKMT3
5	55660001	55710000	175.562	2021-03-09
5	56140001	56190000	173.607	R3HDM2
5	56120001	56170000	173.607	R3HDM2
5	56160001	56210000	172.828	LOC112446707
5	56160001	56210000	172.828	LOC112446706
5	56160001	56210000	172.828	NDUFA4L2
5	56160001	56210000	172.828	STAC3
5	56160001	56210000	172.828	SHMT2
5	56160001	56210000	172.828	R3HDM2
8	39460001	39510000	168.19	JAK2
8	39440001	39490000	168.19	JAK2
5	48400001	48450000	167.042	MSRB3
5	48380001	48430000	167.042	MSRB3
6	30360001	30410000	166.038	SMARCAD1
6	30340001	30390000	166.038	SMARCAD1
6	30320001	30370000	166.038	SMARCAD1
5	69540001	69590000	165.883	NUAK1
6	57120001	57170000	165.211	PGM2
6	21940001	21990000	164.383	CISD2
6	21940001	21990000	164.383	LOC101907941
6	21920001	21970000	164.383	CISD2
13	61280001	61330000	162.611	TPX2
13	61260001	61310000	162.611	BCL2L1
13	61260001	61310000	162.611	TPX2
2	115200001	115250000	161.208	COL4A4
2	115180001	115230000	161.208	COL4A4
2	115160001	115210000	161.208	COL4A4
4	114140001	114190000	160.814	PRKAG2
4	114120001	114170000	160.814	PRKAG2
4	114100001	114150000	160.814	PRKAG2
8	48860001	48910000	159.546	TMC1
8	39420001	39470000	159.372	JAK2
8	39400001	39450000	159.372	JAK2
8	39380001	39430000	159.372	JAK2
5	112560001	112610000	157.951	PHF5A
5	112560001	112610000	157.951	ACO2
20	2360001	2410000	157.661	LOC101904552
20	2360001	2410000	157.661	KCNIP1
20	2340001	2390000	157.661	KCNIP1
20	2320001	2370000	157.661	KCNIP1
5	112280001	112330000	157.401	MIR1281
5	112280001	112330000	157.401	LOC112446777
5	112280001	112330000	157.401	EP300
5	112260001	112310000	157.401	MIR1281
5	112260001	112310000	157.401	LOC101902207
5	112260001	112310000	157.401	EP300
5	112240001	112290000	157.401	MIR1281
5	112240001	112290000	157.401	LOC101902207
5	112240001	112290000	157.401	EP300
5	55720001	55770000	156.443	AGAP2
5	55720001	55770000	156.443	LOC112446705
5	55720001	55770000	156.443	OS9
7	11720001	11770000	156.349	RFX1
7	11720001	11770000	156.349	DCAF15
7	11720001	11770000	156.349	LOC112447337
7	11720001	11770000	156.349	PODNL1
7	11720001	11770000	156.349	CC2D1A
13	40740001	40790000	156.084	NKX2-2
13	40720001	40770000	156.084	NKX2-2
3	53200001	53250000	154.396	ZNF326
3	53180001	53230000	154.396	ZNF326
8	39480001	39530000	153.68	JAK2
13	61320001	61370000	152.549	MYLK2
13	61320001	61370000	152.549	TPX2
13	61300001	61350000	152.549	MYLK2
13	61300001	61350000	152.549	TPX2
7	4820001	4870000	151.41	LOC112447579
7	4820001	4870000	151.41	PGPEP1
7	4800001	4850000	151.41	PGPEP1
3	13760001	13810000	150.522	ETV3L
3	13760001	13810000	150.522	ARHGEF11
4	92100001	92150000	148.205	LRRC4
4	92100001	92150000	148.205	SND1
4	92080001	92130000	148.205	SND1
4	92060001	92110000	148.205	SND1
6	30300001	30350000	147.338	SMARCAD1
6	30300001	30350000	147.338	HPGDS
8	78340001	78390000	146.712	LOC107132714
8	78340001	78390000	146.712	NTRK2
8	78320001	78370000	146.712	LOC107132714
8	78320001	78370000	146.712	NTRK2
8	78300001	78350000	146.712	NTRK2
1	940001	990000	146.486	RCAN1
1	920001	970000	146.486	RCAN1
8	95480001	95530000	145.055	TMEM38B
8	95460001	95510000	145.055	TMEM38B
8	95440001	95490000	145.055	TAL2
8	95440001	95490000	145.055	TMEM38B
8	95440001	95490000	145.055	FKTN
7	11600001	11650000	144.082	SAMD1
7	11600001	11650000	144.082	MISP3
7	11600001	11650000	144.082	PRKACA
7	11600001	11650000	144.082	C7H19orf67
7	11600001	11650000	144.082	PALM3
7	11600001	11650000	144.082	IL27RA
5	113220001	113270000	143.113	TCF20
5	113200001	113250000	143.113	LOC104976976
5	113200001	113250000	143.113	TCF20
5	113180001	113230000	143.113	LOC104976976
5	113180001	113230000	143.113	TCF20
13	54140001	54190000	142.102	EEF1A2
13	54140001	54190000	142.102	KCNQ2
13	54120001	54170000	142.102	SRMS
13	54120001	54170000	142.102	PPDPF
13	54120001	54170000	142.102	EEF1A2
13	54120001	54170000	142.102	PTK6
7	90280001	90330000	141.987	ADGRV1
16	21760001	21810000	141.321	RRP15
16	21760001	21810000	141.321	TGFB2
16	21740001	21790000	141.321	RRP15
7	52640001	52690000	140.568	DIAPH1
7	52620001	52670000	140.568	DIAPH1
19	32960001	33010000	140.36	TVP23B
19	32960001	33010000	140.36	CDRT1
19	32940001	32990000	140.36	TVP23B
19	32940001	32990000	140.36	CDRT4
7	11820001	11870000	139.086	MIR23A
7	11820001	11870000	139.086	MIR27A
7	11820001	11870000	139.086	MIR24-2
7	11820001	11870000	139.086	ZSWIM4
7	11800001	11850000	139.086	MIR181D
7	11800001	11850000	139.086	MIR181C
7	11800001	11850000	139.086	MIR23A
7	11800001	11850000	139.086	MIR27A
7	11800001	11850000	139.086	MIR24-2
7	11800001	11850000	139.086	LOC112447338
7	11800001	11850000	139.086	ZSWIM4
7	11800001	11850000	139.086	C7H19orf57
7	11780001	11830000	139.086	LOC112447339
7	11780001	11830000	139.086	MIR181D
7	11780001	11830000	139.086	MIR181C
7	11780001	11830000	139.086	CC2D1A
7	11780001	11830000	139.086	LOC112447338
7	11780001	11830000	139.086	C7H19orf57
22	44740001	44790000	138.794	ERC2
22	44720001	44770000	138.794	ERC2
22	44700001	44750000	138.794	ERC2
24	37080001	37130000	138.604	LOC112444242
24	37080001	37130000	138.604	EMILIN2
24	37060001	37110000	138.604	EMILIN2
24	37040001	37090000	138.604	SMCHD1
24	37040001	37090000	138.604	EMILIN2
1	44300001	44350000	137.529	CMSS1
1	44300001	44350000	137.529	FILIP1L
1	44280001	44330000	137.529	CMSS1
1	44280001	44330000	137.529	FILIP1L
5	99980001	100030000	137.2	LOC785168
5	99980001	100030000	137.2	LOC784329
5	99960001	100010000	137.2	CLEC12A
5	99960001	100010000	137.2	LOC785168
5	99960001	100010000	137.2	LOC784329
5	99940001	99990000	137.2	CLEC12A
5	99940001	99990000	137.2	LOC785168
29	47160001	47210000	134.259	ANO1
29	47140001	47190000	134.259	ANO1
5	55620001	55670000	133.454	MIR26A-2
5	55620001	55670000	133.454	CTDSP2
5	55620001	55670000	133.454	AVIL
5	55600001	55650000	133.454	CTDSP2
15	80900001	80950000	132.139	CLP1
15	80900001	80950000	132.139	LOC112441555
15	80900001	80950000	132.139	TMX2
15	80900001	80950000	132.139	ZDHHC5
15	80900001	80950000	132.139	MED19
15	80880001	80930000	132.139	MIR130A
15	80880001	80930000	132.139	YPEL4
15	80880001	80930000	132.139	CLP1
15	80880001	80930000	132.139	LOC112441555
15	80880001	80930000	132.139	ZDHHC5
15	80860001	80910000	132.139	MIR130A
15	80860001	80910000	132.139	YPEL4
15	80860001	80910000	132.139	CLP1
15	80860001	80910000	132.139	LOC112441555
15	80860001	80910000	132.139	SERPING1
15	80860001	80910000	132.139	ZDHHC5
15	80860001	80910000	132.139	LOC112441661
17	35340001	35390000	131.892	KIAA1109
17	35320001	35370000	131.892	KIAA1109
17	35300001	35350000	131.892	ADAD1
17	35300001	35350000	131.892	KIAA1109
8	65320001	65370000	131.749	TEX10
8	65320001	65370000	131.749	LOC527795
8	65300001	65350000	131.749	TEX10
29	24120001	24170000	129.931	LOC112444935
29	24120001	24170000	129.931	NELL1
29	24100001	24150000	129.931	LOC112444935
29	24100001	24150000	129.931	NELL1
13	40760001	40810000	129.609	NKX2-2
13	61240001	61290000	129.223	BCL2L1
13	61240001	61290000	129.223	LOC107133075
13	61240001	61290000	129.223	TPX2
13	61220001	61270000	129.223	BCL2L1
13	61220001	61270000	129.223	LOC107133075
19	42600001	42650000	129.165	LOC107131525
19	42600001	42650000	129.165	NAGLU
19	42600001	42650000	129.165	HSD17B1
19	42600001	42650000	129.165	COASY
19	42600001	42650000	129.165	MLX
19	42600001	42650000	129.165	ATP6V0A1
19	42580001	42630000	129.165	LOC112442811
19	42580001	42630000	129.165	LOC107131525
19	42580001	42630000	129.165	NAGLU
19	42580001	42630000	129.165	HSD17B1
19	42580001	42630000	129.165	ATP6V0A1
19	42560001	42610000	129.165	LOC112442811
19	42560001	42610000	129.165	ATP6V0A1
16	58100001	58150000	128.094	ASTN1
16	58080001	58130000	128.094	ASTN1
22	44760001	44810000	127.86	ERC2
3	53220001	53270000	127.5	ZNF326
9	21560001	21610000	126.778	LOC112448171
9	21540001	21590000	126.778	LOC112448171
26	10780001	10830000	126.386	LOC104975941
26	10760001	10810000	126.386	LOC104975941
1	900001	950000	126.282	RCAN1
16	26240001	26290000	126.215	FAM177B
16	26220001	26270000	126.215	FAM177B
16	26220001	26270000	126.215	BROX
16	26200001	26250000	126.215	AIDA
16	26200001	26250000	126.215	FAM177B
16	26200001	26250000	126.215	BROX
13	61200001	61250000	125.579	COX4I2
13	61200001	61250000	125.579	BCL2L1
13	61200001	61250000	125.579	LOC107133075
8	95500001	95550000	125.365	TMEM38B
11	20220001	20270000	125.106	LOC112448758
11	20200001	20250000	125.106	LOC112448758
5	56200001	56250000	124.286	LOC112446707
5	56200001	56250000	124.286	LOC112446706
5	56200001	56250000	124.286	NDUFA4L2
5	56200001	56250000	124.286	NXPH4
5	56200001	56250000	124.286	SHMT2
5	56200001	56250000	124.286	LRP1
5	56180001	56230000	124.286	LOC112446707
5	56180001	56230000	124.286	LOC112446706
5	56180001	56230000	124.286	NDUFA4L2
5	56180001	56230000	124.286	NXPH4
5	56180001	56230000	124.286	STAC3
5	56180001	56230000	124.286	SHMT2
5	56180001	56230000	124.286	R3HDM2
5	56180001	56230000	124.286	LRP1
7	5240001	5290000	123.305	CCDC124
7	5240001	5290000	123.305	SLC5A5
7	5240001	5290000	123.305	RPL18A
7	5240001	5290000	123.305	LOC112447609
7	5220001	5270000	123.305	CCDC124
7	5220001	5270000	123.305	SLC5A5
7	5220001	5270000	123.305	KCNN1
7	5200001	5250000	123.305	CCDC124
7	5200001	5250000	123.305	KCNN1
14	61600001	61650000	123.188	LOC107133128
14	61600001	61650000	123.188	AZIN1
7	52600001	52650000	122.763	LOC112447441
7	52600001	52650000	122.763	DIAPH1
17	13120001	13170000	122.515	OTUD4
17	13120001	13170000	122.515	ABCE1
17	13100001	13150000	122.515	OTUD4
17	13100001	13150000	122.515	LOC100847839
17	13080001	13130000	122.515	OTUD4
17	13080001	13130000	122.515	LOC100847839
13	63020001	63070000	120.855	CBFA2T2
13	63000001	63050000	120.855	TRNAC-GCA
13	63000001	63050000	120.855	CBFA2T2
5	56100001	56150000	120.754	R3HDM2
23	29860001	29910000	120.432	OR2J2
23	29860001	29910000	120.432	LOC509280
23	29860001	29910000	120.432	OR2W1
23	29860001	29910000	120.432	LOC782475
23	29860001	29910000	120.432	LOC112443742
23	29840001	29890000	120.432	OR2J2
23	29840001	29890000	120.432	LOC509280
7	11760001	11810000	120.177	LOC112447339
7	11760001	11810000	120.177	PODNL1
7	11760001	11810000	120.177	CC2D1A
7	11760001	11810000	120.177	LOC112447338
7	11760001	11810000	120.177	C7H19orf57
5	64140001	64190000	119.886	ACTR6
5	64140001	64190000	119.886	UHRF1BP1L
5	64120001	64170000	119.886	UHRF1BP1L
4	68300001	68350000	119.655	TAX1BP1
4	68300001	68350000	119.655	JAZF1
4	68280001	68330000	119.655	TAX1BP1
4	68280001	68330000	119.655	JAZF1
2	97780001	97830000	118.282	RPE
2	97780001	97830000	118.282	UNC80
2	97760001	97810000	118.282	UNC80
5	48580001	48630000	118.127	LEMD3
5	48560001	48610000	118.127	LEMD3
22	44680001	44730000	118.077	ERC2
22	44660001	44710000	118.077	TRNAG-UCC
22	44660001	44710000	118.077	ERC2
19	44000001	44050000	117.812	ATXN7L3
19	44000001	44050000	117.812	LOC101907697
19	44000001	44050000	117.812	TMUB2
19	44000001	44050000	117.812	UBTF
19	44000001	44050000	117.812	LOC107131530
19	43980001	44030000	117.812	ATXN7L3
19	43980001	44030000	117.812	LOC101907697
19	43980001	44030000	117.812	C19H17orf53
19	43980001	44030000	117.812	ASB16
19	43980001	44030000	117.812	TMUB2
19	43980001	44030000	117.812	UBTF
18	45980001	46030000	117.516	HAMP
18	45980001	46030000	117.516	TRNAV-CAC
18	45980001	46030000	117.516	LSR
18	45980001	46030000	117.516	USF2
18	45980001	46030000	117.516	CD22
18	45980001	46030000	117.516	MAG
18	45960001	46010000	117.516	HAMP
18	45960001	46010000	117.516	LSR
18	45960001	46010000	117.516	USF2
18	45960001	46010000	117.516	MAG
18	45940001	45990000	117.516	FAM187B
18	45940001	45990000	117.516	LSR
18	45940001	45990000	117.516	USF2
24	33340001	33390000	117.335	CABLES1
18	49760001	49810000	116.24	SERTAD1
18	49760001	49810000	116.24	SERTAD3
18	49760001	49810000	116.24	BLVRB
18	49760001	49810000	116.24	SPTBN4
18	49740001	49790000	116.24	SERTAD1
18	49740001	49790000	116.24	SERTAD3
18	49740001	49790000	116.24	PRX
18	49740001	49790000	116.24	BLVRB
2	61480001	61530000	115.881	MCM6
2	61460001	61510000	115.881	MCM6
7	50320001	50370000	115.456	SIL1
7	50300001	50350000	115.456	SIL1
4	10120001	10170000	115.295	CDK6
4	10100001	10150000	115.295	CDK6
5	69520001	69570000	114.768	NUAK1
7	52660001	52710000	114.591	DIAPH1
10	91920001	91970000	114.014	CEP128
16	73720001	73770000	113.431	CAMK1G
16	73700001	73750000	113.431	CAMK1G
16	73700001	73750000	113.431	LAMB3
16	73680001	73730000	113.431	CAMK1G
16	73680001	73730000	113.431	LAMB3
4	68260001	68310000	113.396	JAZF1
11	37180001	37230000	112.675	SPTBN1
11	37160001	37210000	112.675	LOC112448773
11	37160001	37210000	112.675	SPTBN1
6	102120001	102170000	112.607	LOC781224
6	102120001	102170000	112.607	LOC112447223
6	102120001	102170000	112.607	LOC112447220
6	102100001	102150000	112.607	KLHL8
2	97740001	97790000	112.131	UNC80
13	59700001	59750000	110.381	NSFL1C
13	59700001	59750000	110.381	FKBP1A
2	125660001	125710000	110.286	IFI6
2	125660001	125710000	110.286	FGR
2	125640001	125690000	110.286	IFI6
2	125640001	125690000	110.286	FGR
2	125620001	125670000	110.286	FAM76A
2	125620001	125670000	110.286	IFI6
2	28160001	28210000	108.591	LOC100847850
2	28160001	28210000	108.591	LOC112442559
2	28140001	28190000	108.591	LOC100847850
19	43960001	44010000	108.535	ATXN7L3
19	43960001	44010000	108.535	C19H17orf53
19	43960001	44010000	108.535	ASB16
19	43960001	44010000	108.535	TMUB2
7	50280001	50330000	108.128	LOC101905788
7	50280001	50330000	108.128	SIL1
2	125580001	125630000	107.487	FAM76A
2	125580001	125630000	107.487	STX12
2	125560001	125610000	107.487	FAM76A
2	125560001	125610000	107.487	STX12
2	125540001	125590000	107.487	LOC112443661
2	125540001	125590000	107.487	PPP1R8
2	125540001	125590000	107.487	STX12
5	58260001	58310000	107.369	LOC787518
5	58260001	58310000	107.369	LOC787535
5	58240001	58290000	107.369	LOC787518
5	58240001	58290000	107.369	LOC787535
13	61180001	61230000	107.221	ID1
13	61180001	61230000	107.221	COX4I2
13	61180001	61230000	107.221	BCL2L1
13	61180001	61230000	107.221	LOC107133075
5	65020001	65070000	107.123	SLC5A8
5	65000001	65050000	107.123	SLC5A8
5	65000001	65050000	107.123	ANO4
5	64980001	65030000	107.123	ANO4
10	102940001	102990000	106.599	LOC112448593
10	102940001	102990000	106.599	EIF3J
10	102940001	102990000	106.599	CTDSPL2
10	102940001	102990000	106.599	SPG11
10	102920001	102970000	106.599	EIF3J
10	102920001	102970000	106.599	CTDSPL2
10	102900001	102950000	106.599	CTDSPL2
8	104020001	104070000	106.19	LOC112447847
8	104000001	104050000	106.19	LOC112447847
8	103980001	104030000	106.19	LOC112447847
8	103980001	104030000	106.19	TNFSF15
13	62720001	62770000	104.864	BPIFA1
13	62720001	62770000	104.864	LOC107133078
13	62720001	62770000	104.864	BPIFB1
13	62700001	62750000	104.864	BPIFA3
13	62700001	62750000	104.864	BPIFA1
13	62680001	62730000	104.864	BPIFA4
13	62680001	62730000	104.864	BPIFA3
13	62680001	62730000	104.864	BPIFA1
22	44640001	44690000	103.316	TRNAG-UCC
22	44640001	44690000	103.316	ERC2
2	61900001	61950000	103.253	ZRANB3
2	61880001	61930000	103.253	ZRANB3
7	60680001	60730000	103.012	LOC101903540
7	60680001	60730000	103.012	AFAP1L1
7	60660001	60710000	103.012	LOC101903540
7	60660001	60710000	103.012	AFAP1L1
7	60640001	60690000	103.012	ABLIM3
7	60640001	60690000	103.012	LOC101903540
7	60640001	60690000	103.012	AFAP1L1
17	44660001	44710000	102.359	FBRSL1
17	44640001	44690000	102.359	FBRSL1
17	44620001	44670000	102.359	FBRSL1
7	50340001	50390000	102.337	SIL1
28	34500001	34550000	102.335	LOC112444769
28	34480001	34530000	102.335	LOC112444769
28	34460001	34510000	102.335	LOC112444769
19	44020001	44070000	100.707	UBTF
19	44020001	44070000	100.707	SLC4A1
19	44020001	44070000	100.707	LOC107131530
5	58280001	58330000	100.562	LOC787535
3	27660001	27710000	100.072	VANGL1
3	27640001	27690000	100.072	VANGL1
5	112300001	112350000	99.1867	LOC112446777
5	112300001	112350000	99.1867	EP300
24	37020001	37070000	98.0942	SMCHD1
8	88920001	88970000	97.4345	SHC3
8	88900001	88950000	97.4345	SHC3
6	102140001	102190000	97.3131	LOC781224
6	102140001	102190000	97.3131	LOC112447223
6	102140001	102190000	97.3131	LOC112447220
1	44380001	44430000	96.7819	CMSS1
1	44380001	44430000	96.7819	FILIP1L
1	44360001	44410000	96.7819	CMSS1
1	44360001	44410000	96.7819	FILIP1L
1	44340001	44390000	96.7819	CMSS1
1	44340001	44390000	96.7819	FILIP1L
13	59760001	59810000	96.2843	FKBP1A
13	59760001	59810000	96.2843	SDCBP2
18	18620001	18670000	96.2724	LOC112442434
18	18620001	18670000	96.2724	LOC112442433
18	18620001	18670000	96.2724	ADCY7
18	18620001	18670000	96.2724	PAPD5
18	18600001	18650000	96.2724	LOC112442434
18	18600001	18650000	96.2724	LOC112442433
18	18600001	18650000	96.2724	PAPD5
11	104840001	104890000	95.5492	LOC112448934
11	104840001	104890000	95.5492	WDR5
11	104820001	104870000	95.5492	BRD3
11	104820001	104870000	95.5492	WDR5
26	18540001	18590000	95.2947	LOC112444562
26	18540001	18590000	95.2947	FRAT1
26	18540001	18590000	95.2947	FRAT2
26	18540001	18590000	95.2947	ARHGAP19
26	18520001	18570000	95.2947	LOC112444562
26	18520001	18570000	95.2947	FRAT1
26	18520001	18570000	95.2947	ARHGAP19
26	18500001	18550000	95.2947	ARHGAP19
29	5900001	5950000	94.7822	FOLH1B
29	5880001	5930000	94.7822	FOLH1B
29	5860001	5910000	94.7822	TRNAA-GGC
29	5860001	5910000	94.7822	LOC520034
29	5860001	5910000	94.7822	FOLH1B
10	28140001	28190000	93.1115	LOC788764
10	28140001	28190000	93.1115	LOC504344
10	28140001	28190000	93.1115	LOC788740
10	28120001	28170000	93.1115	LOC788764
10	28120001	28170000	93.1115	LOC504344
4	98200001	98250000	92.9554	AKR1B10
4	98180001	98230000	92.9554	AKR1B10
17	18480001	18530000	92.8999	ELF2
17	18460001	18510000	92.8999	ELF2
20	3800001	3850000	92.7601	LOC101903110
20	3800001	3850000	92.7601	LOC112442976
20	3800001	3850000	92.7601	FBXW11
20	3780001	3830000	92.7601	LOC101903110
20	3780001	3830000	92.7601	LOC112442976
20	3780001	3830000	92.7601	FBXW11
22	44480001	44530000	92.727	MIR2371
22	44440001	44490000	92.727	CCDC66
5	47500001	47550000	92.6797	HELB
5	47480001	47530000	92.6797	HELB
13	54220001	54270000	92.1571	CHRNA4
13	54220001	54270000	92.1571	COL20A1
13	54200001	54250000	92.1571	KCNQ2
13	54200001	54250000	92.1571	CHRNA4
13	54180001	54230000	92.1571	KCNQ2
19	50040001	50090000	91.8865	FOXK2
19	50020001	50070000	91.8865	FOXK2
19	50000001	50050000	91.8865	WDR45B
19	50000001	50050000	91.8865	FOXK2
5	56080001	56130000	91.6837	R3HDM2
8	85480001	85530000	91.3375	ZNF169
8	85460001	85510000	91.3375	ZNF169
1	960001	1010000	91.2467	RCAN1
14	21080001	21130000	90.9477	LOC104974020
14	21060001	21110000	90.9477	PCMTD1
14	21060001	21110000	90.9477	LOC104974020
14	21040001	21090000	90.9477	PCMTD1
14	21040001	21090000	90.9477	LOC101906226
14	21040001	21090000	90.9477	LOC104974020
20	3760001	3810000	90.8997	LOC101903110
20	3760001	3810000	90.8997	FBXW11
21	8080001	8130000	90.7783	IGF1R
21	8080001	8130000	90.7783	PGPEP1L
21	8060001	8110000	90.7783	IGF1R
21	8060001	8110000	90.7783	PGPEP1L
21	8040001	8090000	90.7783	IGF1R
29	49880001	49930000	90.6725	LOC112444885
1	44320001	44370000	90.444	CMSS1
1	44320001	44370000	90.444	FILIP1L
6	113500001	113550000	90.3346	CCDC96
6	113500001	113550000	90.3346	MIR2453
6	113500001	113550000	90.3346	TBC1D14
6	113500001	113550000	90.3346	TADA2B
6	113500001	113550000	90.3346	GRPEL1
6	113480001	113530000	90.3346	CCDC96
6	113480001	113530000	90.3346	MIR2453
6	113480001	113530000	90.3346	TBC1D14
6	113480001	113530000	90.3346	TADA2B
6	113480001	113530000	90.3346	GRPEL1
6	113460001	113510000	90.3346	LOC107132587
6	113460001	113510000	90.3346	CCDC96
6	113460001	113510000	90.3346	TBC1D14
18	45920001	45970000	90.3129	FAM187B
18	45920001	45970000	90.3129	LSR
12	51840001	51890000	90.0833	LOC104973604
12	51820001	51870000	90.0833	LOC101902043
12	51800001	51850000	90.0833	LOC112449067
12	51800001	51850000	90.0833	LOC101902043
5	102200001	102250000	89.9034	WC1-12
5	102180001	102230000	89.9034	LOC112446748
5	102180001	102230000	89.9034	WC1-12
5	102160001	102210000	89.9034	LOC112446748
11	87440001	87490000	89.793	RRM2
7	61440001	61490000	89.0244	PDGFRB
7	61400001	61450000	89.0244	CSF1R
19	50060001	50110000	88.8485	TRNAM-CAU
19	50060001	50110000	88.8485	TRNAQ-UUG
19	50060001	50110000	88.8485	NARF
19	50060001	50110000	88.8485	FOXK2
8	79180001	79230000	88.8401	NAA35
8	79160001	79210000	88.8401	NAA35
8	79140001	79190000	88.8401	NAA35
14	46420001	46470000	88.6627	EXT1
14	46400001	46450000	88.6627	EXT1
2	125760001	125810000	88.6266	AHDC1
2	125740001	125790000	88.6266	AHDC1
2	125720001	125770000	88.6266	AHDC1
19	42540001	42590000	88.3493	LOC112442811
19	42540001	42590000	88.3493	ATP6V0A1
6	63340001	63390000	88.3144	GNPDA2
6	63340001	63390000	88.3144	LOC104968873
6	63320001	63370000	88.3144	GNPDA2
6	63320001	63370000	88.3144	LOC104968873
7	5320001	5370000	88.2972	INSL3
7	5320001	5370000	88.2972	JAK3
7	5320001	5370000	88.2972	B3GNT3
7	5320001	5370000	88.2972	FCHO1
7	5300001	5350000	88.2972	LOC112447325
7	5300001	5350000	88.2972	INSL3
7	5300001	5350000	88.2972	JAK3
7	5300001	5350000	88.2972	B3GNT3
8	39360001	39410000	88.117	INSL6
8	39360001	39410000	88.117	JAK2
5	47460001	47510000	87.9867	HELB
5	47460001	47510000	87.9867	GRIP1
29	12680001	12730000	87.7973	RAB30
29	12680001	12730000	87.7973	DDIAS
29	12660001	12710000	87.7973	RAB30
9	33340001	33390000	86.1493	ROS1
9	33320001	33370000	86.1493	DCBLD1
9	33320001	33370000	86.1493	ROS1
15	65200001	65250000	85.3385	EHF
15	65180001	65230000	85.3385	EHF
17	48700001	48750000	85.1152	TMEM132C
17	48680001	48730000	85.1152	TMEM132C
17	48660001	48710000	85.1152	TMEM132C
27	4000001	4050000	84.7482	CSMD1
27	3980001	4030000	84.7482	CSMD1
27	3960001	4010000	84.7482	CSMD1
5	25960001	26010000	84.3268	HOXC5
5	25960001	26010000	84.3268	MIR615
5	25960001	26010000	84.3268	HOXC6
5	25960001	26010000	84.3268	HOXC4
5	25960001	26010000	84.3268	LOC100847613
5	25940001	25990000	84.3268	LOC107132469
5	25940001	25990000	84.3268	HOXC4
5	25940001	25990000	84.3268	LOC100847613
5	25920001	25970000	84.3268	LOC107132469
5	25920001	25970000	84.3268	LOC100847613
8	25100001	25150000	83.588	PLIN2
8	25100001	25150000	83.588	HAUS6
8	25080001	25130000	83.588	PLIN2
4	66400001	66450000	83.3227	SCRN1
4	66400001	66450000	83.3227	WIPF3
4	66380001	66430000	83.3227	SCRN1
4	66380001	66430000	83.3227	WIPF3
11	62080001	62130000	83.1663	LOC104973394
11	62040001	62090000	83.1663	MDH1
13	40640001	40690000	83.1547	NKX2-4
13	40640001	40690000	83.1547	LOC112449289
13	40640001	40690000	83.1547	XRN2
13	40620001	40670000	83.1547	XRN2
13	40600001	40650000	83.1547	XRN2
1	100260001	100310000	82.9451	LOC104970977
1	100240001	100290000	82.9451	LOC104970977
2	73280001	73330000	82.8432	CLASP1
2	73260001	73310000	82.8432	CLASP1
20	3740001	3790000	82.7421	FBXW11
2	97840001	97890000	82.7105	RPE
2	97840001	97890000	82.7105	KANSL1L
2	97820001	97870000	82.7105	RPE
2	97820001	97870000	82.7105	UNC80
2	97820001	97870000	82.7105	KANSL1L
2	97800001	97850000	82.7105	RPE
2	97800001	97850000	82.7105	UNC80
2	97800001	97850000	82.7105	KANSL1L
11	37140001	37190000	82.6839	LOC112448773
11	37140001	37190000	82.6839	SPTBN1
15	59040001	59090000	82.6354	METTL15
15	59020001	59070000	82.6354	METTL15
2	61500001	61550000	82.4691	MCM6
2	61500001	61550000	82.4691	LCT
2	72720001	72770000	82.4376	GLI2
2	72700001	72750000	82.4376	GLI2
7	51560001	51610000	82.4075	LOC112447436
7	51560001	51610000	82.4075	TRNAE-CUC
7	51560001	51610000	82.4075	SLC4A9
7	51560001	51610000	82.4075	LOC107132639
7	51540001	51590000	82.4075	HBEGF
7	51540001	51590000	82.4075	SLC4A9
7	51540001	51590000	82.4075	LOC107132639
7	51520001	51570000	82.4075	HBEGF
7	51520001	51570000	82.4075	SLC4A9
7	51520001	51570000	82.4075	LOC107132639
14	81600001	81650000	82.0734	COL14A1
14	81580001	81630000	82.0734	COL14A1
7	90380001	90430000	81.7488	MIR2464
7	90380001	90430000	81.7488	ADGRV1
23	7820001	7870000	81.6644	ITPR3
23	7820001	7870000	81.6644	MNF1
23	7820001	7870000	81.6644	IP6K3
23	7800001	7850000	81.6644	ITPR3
23	7800001	7850000	81.6644	MNF1
23	7780001	7830000	81.6644	ITPR3
23	7780001	7830000	81.6644	MNF1
15	71060001	71110000	81.4772	LRRC4C
15	71040001	71090000	81.4772	LRRC4C
15	71020001	71070000	81.4772	LRRC4C
22	38120001	38170000	81.3602	LOC101907894
22	38100001	38150000	81.3602	LOC101907894
22	38080001	38130000	81.3602	SYNPR
22	38080001	38130000	81.3602	LOC101907894
13	54400001	54450000	81.2168	BHLHE23
13	54400001	54450000	81.2168	SLC17A9
13	54380001	54430000	81.2168	LOC101905484
13	54380001	54430000	81.2168	BHLHE23
13	54360001	54410000	81.2168	LOC101905484
13	54360001	54410000	81.2168	LOC112449310
2	73300001	73350000	80.4451	CLASP1
28	28560001	28610000	80.406	MICU1
19	39800001	39850000	79.7852	TRNAW-CCA
19	39800001	39850000	79.7852	FBXL20
19	39800001	39850000	79.7852	MED1
19	39780001	39830000	79.7852	TRNAW-CCA
19	39780001	39830000	79.7852	FBXL20
19	39760001	39810000	79.7852	FBXL20
6	114800001	114850000	79.7524	TRNAC-GCA
6	114800001	114850000	79.7524	CPZ
6	114780001	114830000	79.7524	CPZ
14	61680001	61730000	79.6683	TRNAE-UUC
20	3700001	3750000	79.6304	FBXW11
20	3680001	3730000	79.6304	FBXW11
15	84220001	84270000	79.5327	OR4C6
15	84200001	84250000	79.5327	LOC104970693
15	84200001	84250000	79.5327	OR4C6
15	84180001	84230000	79.5327	LOC104970693
3	50960001	51010000	79.4846	RPAP2
3	50940001	50990000	79.4846	GFI1
3	50920001	50970000	79.4846	GFI1
3	50920001	50970000	79.4846	EVI5
3	12420001	12470000	79.3852	LOC531264
3	12400001	12450000	79.3852	LOC531264
3	12400001	12450000	79.3852	LOC107132098
21	34080001	34130000	79.039	ARID3B
21	34060001	34110000	79.039	CLK3
21	34060001	34110000	79.039	ARID3B
21	34040001	34090000	79.039	CLK3
21	34040001	34090000	79.039	EDC3
21	34040001	34090000	79.039	ARID3B
4	77160001	77210000	78.7561	MYL7
4	77160001	77210000	78.7561	POLD2
4	77160001	77210000	78.7561	GCK
4	77160001	77210000	78.7561	AEBP1
4	77140001	77190000	78.7561	MYL7
4	77140001	77190000	78.7561	GCK
4	77120001	77170000	78.7561	YKT6
4	77120001	77170000	78.7561	GCK
2	62120001	62170000	78.7067	RAB3GAP1
2	62100001	62150000	78.7067	RAB3GAP1
2	62100001	62150000	78.7067	ZRANB3
23	11940001	11990000	78.6454	LOC112443769
23	11940001	11990000	78.6454	ZFAND3
23	11920001	11970000	78.6454	ZFAND3
23	11900001	11950000	78.6454	ZFAND3
5	28280001	28330000	77.8573	SLC4A8
5	28260001	28310000	77.8573	LOC112446848
5	28260001	28310000	77.8573	SLC4A8
10	102720001	102770000	77.3635	LOC101901960
10	102720001	102770000	77.3635	LOC112448594
10	102680001	102730000	77.3635	LOC112448538
4	103540001	103590000	77.2368	LOC112446427
4	103540001	103590000	77.2368	KDM7A
4	103520001	103570000	77.2368	LOC112446427
4	103520001	103570000	77.2368	KDM7A
4	103500001	103550000	77.2368	PARP12
4	103500001	103550000	77.2368	LOC112446427
4	103500001	103550000	77.2368	KDM7A
7	42760001	42810000	76.6838	LOC789031
7	42760001	42810000	76.6838	LOC789041
7	42740001	42790000	76.6838	LOC789031
7	42740001	42790000	76.6838	LOC104972393
5	19700001	19750000	76.3469	LOC112446651
5	19680001	19730000	76.3469	LOC112446651
16	73660001	73710000	76.078	LAMB3
13	62180001	62230000	75.2215	MAPRE1
13	62180001	62230000	75.2215	EFCAB8
13	62160001	62210000	75.2215	DNMT3B
13	62160001	62210000	75.2215	MAPRE1
13	62140001	62190000	75.2215	LOC112449325
13	62140001	62190000	75.2215	DNMT3B
13	62140001	62190000	75.2215	MAPRE1
17	35360001	35410000	75.2204	KIAA1109
13	51700001	51750000	75.1651	ATRN
13	51680001	51730000	75.1651	ATRN
13	51660001	51710000	75.1651	ATRN
19	46140001	46190000	74.8092	KANSL1
19	46120001	46170000	74.8092	KANSL1
29	36900001	36950000	74.765	LOC101907357
29	36900001	36950000	74.765	SNX19
29	36880001	36930000	74.765	LOC101907357
29	36860001	36910000	74.765	LOC101907357
6	40140001	40190000	74.435	SLIT2
6	40120001	40170000	74.435	SLIT2
25	25760001	25810000	73.4741	SBK1
25	25740001	25790000	73.4741	SBK1
25	25720001	25770000	73.4741	XPO6
25	25720001	25770000	73.4741	SBK1
11	73900001	73950000	73.2281	LOC104973427
11	73900001	73950000	73.2281	DTNB
11	73880001	73930000	73.2281	DTNB
11	73860001	73910000	73.2268	LOC100847382
11	73860001	73910000	73.2268	DTNB
11	13520001	13570000	73.0003	CD207
11	13500001	13550000	73.0003	VAX2
11	13500001	13550000	73.0003	LOC112448754
11	13480001	13530000	73.0003	ATP6V1B1
11	13480001	13530000	73.0003	VAX2
11	13480001	13530000	73.0003	LOC112448754
10	20180001	20230000	72.8905	HCN4
10	20180001	20230000	72.8905	REC114
10	20160001	20210000	72.8905	HCN4
10	20160001	20210000	72.8905	REC114
10	20140001	20190000	72.8905	HCN4
10	20140001	20190000	72.8905	REC114
22	8000001	8050000	72.5649	PDCD6IP
22	7980001	8030000	72.5649	PDCD6IP
22	7960001	8010000	72.5649	LOC112443444
22	7960001	8010000	72.5649	LOC101908214
7	11580001	11630000	72.438	SAMD1
7	11580001	11630000	72.438	MISP3
7	11580001	11630000	72.438	ASF1B
7	11580001	11630000	72.438	PRKACA
7	11580001	11630000	72.438	C7H19orf67
13	54340001	54390000	72.3812	YTHDF1
13	54340001	54390000	72.3812	MIR124B
13	54340001	54390000	72.3812	LOC112449310
13	12720001	12770000	72.3166	LOC112449248
13	12720001	12770000	72.3166	USP6NL
13	12700001	12750000	72.3166	USP6NL
29	25780001	25830000	72.1592	ZDHHC13
29	25760001	25810000	72.1592	CSRP3
29	25760001	25810000	72.1592	ZDHHC13
29	25740001	25790000	72.1592	CSRP3
29	25740001	25790000	72.1592	ZDHHC13
19	12720001	12770000	71.8894	USP32
19	12700001	12750000	71.8894	USP32
21	2400001	2450000	71.7847	LOC112443215
21	2380001	2430000	71.7847	LOC112443215
21	2380001	2430000	71.7847	UBE3A
6	34280001	34330000	71.7445	CCSER1
6	34260001	34310000	71.7445	CCSER1
5	47520001	47570000	71.6871	IRAK3
7	90400001	90450000	71.6349	ADGRV1
3	53420001	53470000	71.534	LOC112445993
3	53420001	53470000	71.534	LRRC8D
3	53400001	53450000	71.534	MIR2285K-5
3	53400001	53450000	71.534	LOC112445993
3	53400001	53450000	71.534	LRRC8D
10	91840001	91890000	71.2866	CEP128
19	44040001	44090000	71.273	SLC4A1
19	44040001	44090000	71.273	LOC107131530
5	64160001	64210000	71.1709	ACTR6
5	64160001	64210000	71.1709	UHRF1BP1L
9	33300001	33350000	71.0668	DCBLD1
3	12440001	12490000	70.5184	LOC531264
4	9580001	9630000	70.4549	ANKIB1
4	9560001	9610000	70.4549	KRIT1
4	9560001	9610000	70.4549	ANKIB1
13	40580001	40630000	70.4343	KIZ
13	40580001	40630000	70.4343	XRN2
13	40560001	40610000	70.4343	KIZ
8	84280001	84330000	70.39	BICD2
8	84260001	84310000	70.39	BICD2
8	84240001	84290000	70.39	IPPK
8	84240001	84290000	70.39	BICD2
3	13920001	13970000	70.211	LOC104971464
3	13920001	13970000	70.211	LRRC71
3	13920001	13970000	70.211	PEAR1
3	13920001	13970000	70.211	ARHGEF11
3	13900001	13950000	70.211	LOC104971464
3	13900001	13950000	70.211	LRRC71
3	13900001	13950000	70.211	PEAR1
3	13900001	13950000	70.211	ARHGEF11
1	97180001	97230000	69.8054	PHC3
1	97160001	97210000	69.8054	TRNAK-CUU
1	97160001	97210000	69.8054	PRKCI
1	97160001	97210000	69.8054	PHC3
19	23340001	23390000	69.7061	LOC112442622
19	23340001	23390000	69.7061	MNT
19	23340001	23390000	69.7061	METTL16
19	23340001	23390000	69.7061	SGSM2
19	23320001	23370000	69.7061	LOC112442622
19	23320001	23370000	69.7061	MNT
19	23320001	23370000	69.7061	SGSM2
19	23300001	23350000	69.7061	LOC112442828
19	23300001	23350000	69.7061	LOC112442829
19	23300001	23350000	69.7061	LOC112442622
19	23300001	23350000	69.7061	SRR
19	23300001	23350000	69.7061	TSR1
19	23300001	23350000	69.7061	SGSM2
5	56060001	56110000	69.6882	R3HDM2
17	64860001	64910000	69.6186	LOC112442006
26	41480001	41530000	69.5939	FGFR2
26	41460001	41510000	69.5939	FGFR2
2	27880001	27930000	69.5308	STK39
2	27860001	27910000	69.5308	STK39
2	27840001	27890000	69.5308	STK39
5	69620001	69670000	69.0947	CKAP4
5	69600001	69650000	69.0947	CKAP4
17	16060001	16110000	68.7796	IL15
17	16040001	16090000	68.7796	IL15
13	53720001	53770000	68.5137	MYT1
13	53700001	53750000	68.5137	MYT1
13	53680001	53730000	68.5137	MYT1
3	70780001	70830000	68.3106	LRRIQ3
3	70760001	70810000	68.3106	LRRIQ3
4	45640001	45690000	67.8828	LHFPL3
4	45620001	45670000	67.8828	LHFPL3
4	45600001	45650000	67.8828	LHFPL3
13	25040001	25090000	67.7702	LOC104973739
13	25040001	25090000	67.7702	KIAA1217
13	25020001	25070000	67.7702	LOC112449269
13	25020001	25070000	67.7702	KIAA1217
3	45840001	45890000	67.7141	DPYD
3	45820001	45870000	67.7141	DPYD
9	33380001	33430000	67.694	ROS1
9	33360001	33410000	67.694	ROS1
25	34140001	34190000	67.5287	POR
24	39480001	39530000	67.2512	LOC101904513
24	39460001	39510000	67.2512	LOC101904513
19	42620001	42670000	67.1775	NAGLU
19	42620001	42670000	67.1775	HSD17B1
19	42620001	42670000	67.1775	COASY
19	42620001	42670000	67.1775	PSMC3IP
19	42620001	42670000	67.1775	TRNAE-UUC
19	42620001	42670000	67.1775	MLX
19	42620001	42670000	67.1775	RETREG3
21	49800001	49850000	67.0167	MIR2365
26	8440001	8490000	66.7039	A1CF
26	8420001	8470000	66.7039	A1CF
26	10740001	10790000	66.5463	LOC104975941
1	43200001	43250000	66.4921	LOC112447292
1	43180001	43230000	66.4921	LOC112447292
1	43180001	43230000	66.4921	DCBLD2
11	73400001	73450000	66.3771	RAB10
11	73380001	73430000	66.3771	TRNAC-ACA
11	73380001	73430000	66.3771	RAB10
29	50500001	50550000	66.3634	POLR2L
29	50500001	50550000	66.3634	CD151
29	50500001	50550000	66.3634	LOC112444888
29	50500001	50550000	66.3634	PNPLA2
29	50500001	50550000	66.3634	CHID1
29	50500001	50550000	66.3634	TSPAN4
29	50500001	50550000	66.3634	CRACR2B
29	50480001	50530000	66.3634	CHID1
29	50480001	50530000	66.3634	TSPAN4
29	50480001	50530000	66.3634	AP2A2
29	50460001	50510000	66.3634	CHID1
29	50460001	50510000	66.3634	AP2A2
29	12640001	12690000	66.3115	RAB30
2	61520001	61570000	66.1395	MCM6
2	61520001	61570000	66.1395	LCT
5	19400001	19450000	66.1393	LOC101906971
5	19400001	19450000	66.1393	LOC112446834
5	19400001	19450000	66.1393	POC1B
5	19380001	19430000	66.1393	LOC101906971
5	19380001	19430000	66.1393	LOC112446834
5	19380001	19430000	66.1393	POC1B
5	19380001	19430000	66.1393	GALNT4
19	43820001	43870000	65.9002	PYY
19	43820001	43870000	65.9002	PYY2
19	43820001	43870000	65.9002	NAGS
19	43820001	43870000	65.9002	TMEM101
19	43800001	43850000	65.9002	LOC788952
19	43800001	43850000	65.9002	PPY
19	43800001	43850000	65.9002	PYY
19	43800001	43850000	65.9002	PYY2
19	43780001	43830000	65.9002	LOC788952
19	43780001	43830000	65.9002	PPY
19	43780001	43830000	65.9002	PYY
19	43780001	43830000	65.9002	MPP2
5	55900001	55950000	65.6673	TRNAE-UUC
5	55900001	55950000	65.6673	KIF5A
5	55900001	55950000	65.6673	DCTN2
5	55900001	55950000	65.6673	MBD6
13	48160001	48210000	65.6499	MCM8
13	48160001	48210000	65.6499	LOC112449307
13	48160001	48210000	65.6499	CRLS1
13	48140001	48190000	65.6499	MCM8
13	48140001	48190000	65.6499	LOC112449307
13	48140001	48190000	65.6499	CRLS1
26	13380001	13430000	65.6128	LOC112444564
26	13380001	13430000	65.6128	TNKS2
26	13360001	13410000	65.6128	LOC112444564
26	13360001	13410000	65.6128	TNKS2
26	20220001	20270000	65.2234	HPSE2
26	20200001	20250000	65.2234	HPSE2
13	61160001	61210000	65.1658	ID1
13	61160001	61210000	65.1658	COX4I2
19	12680001	12730000	65.1077	USP32
8	28540001	28590000	65.0866	CCDC171
8	28520001	28570000	65.0866	CCDC171
8	28500001	28550000	65.0866	CCDC171
17	16020001	16070000	64.7534	IL15
6	63300001	63350000	64.7014	GNPDA2
6	63300001	63350000	64.7014	LOC104968873
6	63300001	63350000	64.7014	GUF1
10	53040001	53090000	64.588	TCF12
10	53020001	53070000	64.588	TCF12
17	35280001	35330000	64.5394	LOC112442030
17	35280001	35330000	64.5394	ADAD1
17	35280001	35330000	64.5394	KIAA1109
4	65620001	65670000	64.2482	CRHR2
4	65600001	65650000	64.2482	INMT
4	65600001	65650000	64.2482	CRHR2
4	65580001	65630000	64.2482	INMT
4	65580001	65630000	64.2482	MINDY4
5	27000001	27050000	64.0943	LOC104976949
5	27000001	27050000	64.0943	KRT8
5	27000001	27050000	64.0943	KRT18
5	26980001	27030000	64.0943	LOC104976949
5	26980001	27030000	64.0943	KRT18
5	69500001	69550000	63.9066	NUAK1
7	4460001	4510000	63.8386	CRTC1
7	4440001	4490000	63.8386	LOC112447583
7	4440001	4490000	63.8386	CRTC1
7	4420001	4470000	63.8386	LOC112447583
7	4420001	4470000	63.8386	COMP
7	4420001	4470000	63.8386	CRTC1
11	87960001	88010000	63.7631	LOC107132949
11	87960001	88010000	63.7631	IAH1
11	87960001	88010000	63.7631	CPSF3
11	87960001	88010000	63.7631	ADAM17
11	87940001	87990000	63.7631	LOC107132949
11	87940001	87990000	63.7631	IAH1
11	87940001	87990000	63.7631	CPSF3
11	87940001	87990000	63.7631	ADAM17
11	87920001	87970000	63.7631	LOC107132949
11	87920001	87970000	63.7631	IAH1
11	87920001	87970000	63.7631	ADAM17
15	45520001	45570000	63.7629	LOC112441572
2	71180001	71230000	63.6968	DBI
2	71180001	71230000	63.6968	C2H2orf76
2	71160001	71210000	63.6968	DBI
2	71160001	71210000	63.6968	C2H2orf76
1	280001	330000	63.6923	LOC112447074
1	260001	310000	63.6923	LOC112447074
1	260001	310000	63.6923	LOC618219
1	240001	290000	63.6923	LOC112447074
1	240001	290000	63.6923	LOC101903639
1	240001	290000	63.6923	LOC618219
19	51900001	51950000	63.3055	RPTOR
19	51880001	51930000	63.3055	RPTOR
19	51860001	51910000	63.3055	RPTOR
3	108920001	108970000	63.1211	GRIK3
3	108900001	108950000	63.1211	GRIK3
5	88100001	88150000	63.1048	LOC112446736
5	88080001	88130000	63.1048	LOC112446736
5	58300001	58350000	62.5729	LOC512580
7	42780001	42830000	62.4642	LOC789041
7	42780001	42830000	62.4642	LOC614592
4	99140001	99190000	62.4498	LOC100298868
4	99140001	99190000	62.4498	CNOT4
4	99120001	99170000	62.4498	LOC100298868
4	99100001	99150000	62.4498	LOC100298868
20	2400001	2450000	62.3646	LOC101904552
20	2400001	2450000	62.3646	KCNIP1
20	2380001	2430000	62.3646	LOC101904552
20	2380001	2430000	62.3646	KCNIP1
7	15740001	15790000	62.239	TMEM205
7	15740001	15790000	62.239	CCDC159
7	15740001	15790000	62.239	SWSAP1
7	15740001	15790000	62.239	RAB3D
7	15740001	15790000	62.239	PLPPR2
7	15740001	15790000	62.239	EPOR
7	15740001	15790000	62.239	RGL3
7	15720001	15770000	62.239	TMEM205
7	15720001	15770000	62.239	CCDC159
7	15720001	15770000	62.239	TSPAN16
7	15720001	15770000	62.239	RAB3D
7	15720001	15770000	62.239	PLPPR2
7	15700001	15750000	62.239	TMEM205
7	15700001	15750000	62.239	TSPAN16
7	15700001	15750000	62.239	RAB3D
13	48120001	48170000	62.1946	TRMT6
13	48120001	48170000	62.1946	MCM8
13	48120001	48170000	62.1946	LOC112449307
4	103480001	103530000	62.0985	PARP12
4	103480001	103530000	62.0985	LOC112446427
4	103480001	103530000	62.0985	KDM7A
11	73360001	73410000	61.9368	TRNAC-ACA
11	73360001	73410000	61.9368	RAB10
7	60440001	60490000	61.8914	SH3TC2
7	60420001	60470000	61.8914	SH3TC2
16	41960001	42010000	61.8838	MAD2L2
16	41960001	42010000	61.8838	LOC107133238
16	41960001	42010000	61.8838	DRAXIN
16	41960001	42010000	61.8838	FBXO6
16	41940001	41990000	61.8838	LOC107133238
16	41940001	41990000	61.8838	DRAXIN
16	41940001	41990000	61.8838	AGTRAP
2	113080001	113130000	61.7439	DOCK10
2	113060001	113110000	61.7439	DOCK10
14	80940001	80990000	61.1533	LOC112449584
14	80940001	80990000	61.1533	ENPP2
14	80920001	80970000	61.1533	LOC112449584
14	80920001	80970000	61.1533	IMPA1

## Sheet: Table 4
Table S4. A summary of genes from FST and XP-EHH in Lincang cattle.
Chrom	Starting position	Ending position	FST	XP-EHH	Gene
1	44040001	44090000	0.714771	2.99	CMSS1
1	44040001	44090000	0.714771	2.99	COL8A1
1	44060001	44110000	0.776032	2.95	CMSS1
1	44060001	44110000	0.776032	2.95	COL8A1
1	44080001	44130000	0.796722	2.8	CMSS1
1	44080001	44130000	0.796722	2.8	FILIP1L
1	44100001	44150000	0.7666	2.57	CMSS1
1	44100001	44150000	0.7666	2.57	FILIP1L
1	44120001	44170000	0.728169	2.37	CMSS1
1	44120001	44170000	0.728169	2.37	FILIP1L
1	44140001	44190000	0.694065	2.37	CMSS1
1	44140001	44190000	0.694065	2.37	FILIP1L
1	44160001	44210000	0.74376	2.38	CMSS1
1	44160001	44210000	0.74376	2.38	FILIP1L
1	44180001	44230000	0.719126	2.37	CMSS1
1	44180001	44230000	0.719126	2.37	FILIP1L
1	44200001	44250000	0.640388	2.31	CMSS1
1	44200001	44250000	0.640388	2.31	FILIP1L
1	73060001	73110000	0.72054	2.18	ATP13A3
1	73080001	73130000	0.681139	2.2	ATP13A3
1	73100001	73150000	0.631909	2.25	LOC112447393
1	73100001	73150000	0.631909	2.25	GP5
1	73100001	73150000	0.631909	2.25	ATP13A3
1	73140001	73190000	0.627441	2.43	LRRC15
1	73140001	73190000	0.627441	2.43	CPN2
1	73220001	73270000	0.663681	2.29	LOC101905099
1	81600001	81650000	0.875749	2.28	SENP2
1	81600001	81650000	0.875749	2.28	LIPH
1	81620001	81670000	0.849369	2.66	SENP2
1	81620001	81670000	0.849369	2.66	LIPH
1	81640001	81690000	0.807644	3.05	LIPH
1	81660001	81710000	0.639678	3.14	TMEM41A
1	81660001	81710000	0.639678	3.14	LIPH
1	81660001	81710000	0.639678	3.14	MAP3K13
2	61420001	61470000	0.641224	2.93	DARS
2	61500001	61550000	0.623088	2.94	MCM6
2	61500001	61550000	0.623088	2.94	LCT
2	61520001	61570000	0.710715	2.36	MCM6
2	61520001	61570000	0.710715	2.36	LCT
2	93180001	93230000	0.627146	2.94	PARD3B
2	114980001	115030000	0.842263	2.4	IRS1
2	114980001	115030000	0.842263	2.4	RHBDD1
2	115000001	115050000	0.811875	2.49	RHBDD1
2	115020001	115070000	0.815849	2.29	RHBDD1
2	115040001	115090000	0.796667	2.25	RHBDD1
2	115060001	115110000	0.728299	2.15	RHBDD1
2	125080001	125130000	0.724704	2.24	SESN2
2	125100001	125150000	0.769075	2.81	ATP5IF1
2	125100001	125150000	0.769075	2.81	SESN2
2	125120001	125170000	0.753789	3.17	ATP5IF1
2	125120001	125170000	0.753789	3.17	SESN2
2	125120001	125170000	0.753789	3.17	DNAJC8
2	125140001	125190000	0.749647	3.26	ATP5IF1
2	125140001	125190000	0.749647	3.26	LOC107131363
2	125140001	125190000	0.749647	3.26	DNAJC8
2	125160001	125210000	0.652293	3.16	LOC107131363
2	125160001	125210000	0.652293	3.16	PTAFR
2	125160001	125210000	0.652293	3.16	DNAJC8
2	125160001	125210000	0.652293	3.16	EYA3
2	125960001	126010000	0.660035	2.12	WDTC1
2	126040001	126090000	0.673538	2.21	TRNAE-UUC
2	126060001	126110000	0.683701	2.17	TRNAE-UUC
2	126060001	126110000	0.683701	2.17	SLC9A1
2	126080001	126130000	0.630479	2.11	TRNAE-UUC
2	126080001	126130000	0.630479	2.11	SLC9A1
2	126820001	126870000	0.636798	2.38	SH3BGRL3
2	126820001	126870000	0.636798	2.38	UBXN11
2	126820001	126870000	0.636798	2.38	CEP85
3	12420001	12470000	0.693343	2.65	LOC531264
3	80320001	80370000	0.65246	2.97	MIR101-1
3	80340001	80390000	0.625313	2.82	TRNAG-GCC
3	80420001	80470000	0.630374	2.86	JAK1
3	80440001	80490000	0.683227	2.6	JAK1
3	81880001	81930000	0.660295	2.33	PGM1
3	98060001	98110000	0.828392	2.17	TRNAR-ACG
3	98060001	98110000	0.828392	2.17	LOC112445888
3	98060001	98110000	0.828392	2.17	SKINT1
3	98080001	98130000	0.840878	2.18	LOC112445888
3	98080001	98130000	0.840878	2.18	SKINT1
3	98080001	98130000	0.840878	2.18	LOC112445889
3	98140001	98190000	0.703876	2.26	LOC112445889
3	98160001	98210000	0.69493	2.65	LOC112446018
3	98180001	98230000	0.676701	2.94	LOC112446018
3	98200001	98250000	0.642495	3.09	LOC112446018
3	119780001	119830000	0.736991	2.14	LOC107132360
3	119780001	119830000	0.736991	2.14	LOC112446049
3	119780001	119830000	0.736991	2.14	LOC104970266
3	119800001	119850000	0.736723	2.54	LOC112446049
3	119800001	119850000	0.736723	2.54	LOC104970266
3	119820001	119870000	0.731781	2.92	LOC112446049
3	119820001	119870000	0.731781	2.92	LOC104970266
3	119820001	119870000	0.731781	2.92	GPC1
3	119840001	119890000	0.693395	3.04	MIR149
3	119840001	119890000	0.693395	3.04	GPC1
3	119860001	119910000	0.761894	2.44	MIR149
3	119860001	119910000	0.761894	2.44	GPC1
3	119860001	119910000	0.761894	2.44	ANKMY1
3	120680001	120730000	0.657697	2.48	THAP4
3	120680001	120730000	0.657697	2.48	DTYMK
3	120680001	120730000	0.657697	2.48	ATG4B
4	63020001	63070000	0.649303	2.11	MIR1814C
5	25500001	25550000	0.689022	2.97	PPP1R1A
5	25500001	25550000	0.689022	2.97	PDE1B
5	25500001	25550000	0.689022	2.97	NCKAP1L
5	25520001	25570000	0.645183	3.22	PDE1B
5	25520001	25570000	0.645183	3.22	NCKAP1L
5	25540001	25590000	0.700538	2.97	PDE1B
5	25540001	25590000	0.700538	2.97	NCKAP1L
5	25560001	25610000	0.691265	2.52	NCKAP1L
5	25580001	25630000	0.705422	2.13	LOC112446662
5	25580001	25630000	0.705422	2.13	GTSF1
5	25580001	25630000	0.705422	2.13	NCKAP1L
5	47500001	47550000	0.736184	2.41	HELB
5	47520001	47570000	0.686168	2.64	IRAK3
5	47540001	47590000	0.838347	2.77	TRNAK-CUU
5	47540001	47590000	0.838347	2.77	IRAK3
5	47560001	47610000	0.851054	2.86	TRNAK-CUU
5	47560001	47610000	0.851054	2.86	IRAK3
5	47580001	47630000	0.869491	2.71	TRNAK-CUU
5	47580001	47630000	0.869491	2.71	LOC107132486
5	47580001	47630000	0.869491	2.71	IRAK3
5	47600001	47650000	0.879839	2.32	LOC107132486
5	47600001	47650000	0.879839	2.32	TMBIM4
5	47600001	47650000	0.879839	2.32	IRAK3
5	107280001	107330000	0.748972	2.34	KDM5A
5	107280001	107330000	0.748972	2.34	CCDC77
5	113740001	113790000	0.641959	2.26	PACSIN2
5	113760001	113810000	0.661879	2.32	LOC101904078
5	113760001	113810000	0.661879	2.32	PACSIN2
6	102120001	102170000	0.663354	2.61	LOC781224
6	102120001	102170000	0.663354	2.61	LOC112447223
6	102120001	102170000	0.663354	2.61	LOC112447220
6	102140001	102190000	0.695849	2.24	LOC781224
6	102140001	102190000	0.695849	2.24	LOC112447223
6	102140001	102190000	0.695849	2.24	LOC112447220
7	11280001	11330000	0.622689	2.48	GIPC1
7	11280001	11330000	0.622689	2.48	PTGER1
7	11280001	11330000	0.622689	2.48	PKN1
7	42720001	42770000	0.625278	2.31	LOC789031
7	42720001	42770000	0.625278	2.31	LOC104972393
7	42720001	42770000	0.625278	2.31	PGBD2
7	43040001	43090000	0.731031	2.15	MIER2
7	43040001	43090000	0.731031	2.15	THEG
7	43060001	43110000	0.675592	2.28	C2CD4C
7	43060001	43110000	0.675592	2.28	THEG
7	43060001	43110000	0.675592	2.28	SHC2
7	43160001	43210000	0.920406	2.39	MADCAM1
7	43160001	43210000	0.920406	2.39	TPGS1
7	43160001	43210000	0.920406	2.39	LOC112447550
7	43160001	43210000	0.920406	2.39	CDC34
7	43160001	43210000	0.920406	2.39	GZMM
7	43160001	43210000	0.920406	2.39	BSG
7	43180001	43230000	0.85885	2.55	CDC34
7	43180001	43230000	0.85885	2.55	GZMM
7	43180001	43230000	0.85885	2.55	BSG
7	43180001	43230000	0.85885	2.55	HCN2
7	43200001	43250000	0.824716	2.65	BSG
7	43200001	43250000	0.824716	2.65	HCN2
7	43200001	43250000	0.824716	2.65	POLRMT
7	43220001	43270000	0.883939	2.23	TRNAE-UUC
7	43220001	43270000	0.883939	2.23	FGF22
7	43220001	43270000	0.883939	2.23	HCN2
7	43220001	43270000	0.883939	2.23	POLRMT
7	43220001	43270000	0.883939	2.23	RNF126
7	43400001	43450000	0.908626	2.29	PRTN3
7	43400001	43450000	0.908626	2.29	ELANE
7	43400001	43450000	0.908626	2.29	LOC112447653
7	43400001	43450000	0.908626	2.29	R3HDM4
7	43400001	43450000	0.908626	2.29	CFD
7	43400001	43450000	0.908626	2.29	MED16
7	43780001	43830000	0.726804	2.19	TRNAF-GAA
7	43780001	43830000	0.726804	2.19	TRNAN-GUU
7	43780001	43830000	0.726804	2.19	GAMT
7	43780001	43830000	0.726804	2.19	MUM1
7	43780001	43830000	0.726804	2.19	NDUFS7
7	43780001	43830000	0.726804	2.19	DAZAP1
7	43800001	43850000	0.70094	2.26	TRNAF-GAA
7	43800001	43850000	0.70094	2.26	TRNAN-GUU
7	43800001	43850000	0.70094	2.26	GAMT
7	43800001	43850000	0.70094	2.26	RPS15
7	43800001	43850000	0.70094	2.26	MUM1
7	43800001	43850000	0.70094	2.26	NDUFS7
7	43800001	43850000	0.70094	2.26	DAZAP1
7	43820001	43870000	0.663816	2.17	RPS15
7	43820001	43870000	0.663816	2.17	DAZAP1
7	43820001	43870000	0.663816	2.17	APC2
7	43880001	43930000	0.710206	2.25	C7H19orf25
7	43880001	43930000	0.710206	2.25	REEP6
7	43880001	43930000	0.710206	2.25	ADAMTSL5
7	43880001	43930000	0.710206	2.25	PCSK4
7	43900001	43950000	0.738648	2.21	REEP6
7	43900001	43950000	0.738648	2.21	ADAMTSL5
7	43900001	43950000	0.738648	2.21	PLK5
7	43900001	43950000	0.738648	2.21	MEX3D
7	43980001	44030000	0.649378	2.84	TCF3
7	44000001	44050000	0.718415	2.77	TCF3
7	44160001	44210000	0.626602	2.51	LOC112447414
7	44160001	44210000	0.626602	2.51	KLF16
7	44160001	44210000	0.626602	2.51	ABHD17A
7	44160001	44210000	0.626602	2.51	REXO1
7	44540001	44590000	0.644191	3.74	LOC112447663
7	44540001	44590000	0.644191	3.74	ZCCHC10
7	44540001	44590000	0.644191	3.74	AFF4
7	44560001	44610000	0.717797	3.73	LOC112447663
7	44560001	44610000	0.717797	3.73	ZCCHC10
7	44560001	44610000	0.717797	3.73	HSPA4
7	44580001	44630000	0.764136	3.4	ZCCHC10
7	44580001	44630000	0.764136	3.4	HSPA4
7	44600001	44650000	0.746113	3.21	HSPA4
7	44620001	44670000	0.784364	3.04	HSPA4
7	44640001	44690000	0.793665	2.83	HSPA4
7	44660001	44710000	0.753813	2.65	HSPA4
7	48640001	48690000	0.646747	2.51	SPOCK1
7	48660001	48710000	0.636188	2.3	SPOCK1
7	51400001	51450000	0.760313	2.23	LOC112447433
7	51400001	51450000	0.760313	2.23	PFDN1
7	51400001	51450000	0.760313	2.23	CYSTM1
7	52900001	52950000	0.779233	2.47	PCDH1
7	53780001	53830000	0.770615	2.19	LOC104969199
7	53780001	53830000	0.770615	2.19	ARHGAP26
7	53800001	53850000	0.682834	2.51	ARHGAP26
7	60160001	60210000	0.676459	2.55	LOC112447452
7	60180001	60230000	0.761872	2.87	LOC112447452
7	60200001	60250000	0.72196	2.77	ADRB2
7	60200001	60250000	0.72196	2.77	LOC112447452
7	60800001	60850000	0.628076	2.35	MIR143
7	60800001	60850000	0.628076	2.35	MIR145
7	60800001	60850000	0.628076	2.35	LOC112447557
7	60800001	60850000	0.628076	2.35	IL17B
7	60800001	60850000	0.628076	2.35	LOC112447453
7	60820001	60870000	0.715565	2.5	LOC112447557
7	60820001	60870000	0.715565	2.5	LOC112447453
7	60820001	60870000	0.715565	2.5	CSNK1A1
7	60840001	60890000	0.690182	2.28	CSNK1A1
7	90280001	90330000	0.636093	2.35	ADGRV1
7	90300001	90350000	0.682694	2.55	ADGRV1
7	90320001	90370000	0.706754	2.68	ADGRV1
7	90340001	90390000	0.734683	2.63	ADGRV1
7	90360001	90410000	0.776616	2.52	MIR2464
7	90360001	90410000	0.776616	2.52	ADGRV1
7	90380001	90430000	0.691268	2.43	MIR2464
7	90380001	90430000	0.691268	2.43	ADGRV1
8	200001	250000	0.836333	2.3	MFSD14B
8	220001	270000	0.81276	2.45	MFSD14B
8	240001	290000	0.798706	2.52	MFSD14B
8	260001	310000	0.804821	2.47	MFSD14B
8	280001	330000	0.798821	2.41	MFSD14B
8	300001	350000	0.801895	2.3	MFSD14B
8	320001	370000	0.768876	2.18	MFSD14B
8	59300001	59350000	0.630983	2.15	C8H9orf131
8	59300001	59350000	0.630983	2.15	PIGO
8	59300001	59350000	0.630983	2.15	VCP
8	59300001	59350000	0.630983	2.15	FANCG
8	59340001	59390000	0.643019	2.6	PIGO
8	59340001	59390000	0.643019	2.6	FAM214B
8	59340001	59390000	0.643019	2.6	FANCG
8	59340001	59390000	0.643019	2.6	STOML2
8	59340001	59390000	0.643019	2.6	UNC13B
8	59460001	59510000	0.65813	2.77	UNC13B
8	59480001	59530000	0.732712	2.27	UNC13B
8	59520001	59570000	0.665893	2.11	UNC13B
8	61000001	61050000	0.668111	2.19	TRNAC-GCA
8	61000001	61050000	0.668111	2.19	PAX5
8	83140001	83190000	0.82563	2.28	HABP4
8	83160001	83210000	0.847752	2.27	HABP4
8	83160001	83210000	0.847752	2.27	CDC14B
8	83180001	83230000	0.803014	2.27	HABP4
8	83180001	83230000	0.803014	2.27	CDC14B
8	83200001	83250000	0.71983	2.35	CDC14B
8	83220001	83270000	0.700375	2.57	CDC14B
8	83240001	83290000	0.643135	2.23	CDC14B
10	27700001	27750000	0.690126	2.66	LOC100300401
10	27720001	27770000	0.815874	2.28	LOC100300401
10	27720001	27770000	0.815874	2.28	LOC785723
10	31060001	31110000	0.663186	2.22	LOC101903969
11	38560001	38610000	0.665589	2.15	LOC107132925
11	38580001	38630000	0.750941	2.25	MIR217
11	38580001	38630000	0.750941	2.25	LOC107132925
11	58680001	58730000	0.627012	2.31	LRRTM4
11	58760001	58810000	0.713935	2.65	LRRTM4
11	58780001	58830000	0.720194	2.48	LRRTM4
11	58800001	58850000	0.687235	2.78	LRRTM4
11	58840001	58890000	0.651136	3.36	LRRTM4
11	58860001	58910000	0.633396	3.26	LRRTM4
11	61260001	61310000	0.729792	2.13	EHBP1
11	61280001	61330000	0.687931	2.38	EHBP1
11	61300001	61350000	0.653948	2.5	EHBP1
11	61320001	61370000	0.651186	2.57	EHBP1
11	61340001	61390000	0.675937	2.41	EHBP1
11	72500001	72550000	0.628486	2.58	PREB
11	72500001	72550000	0.628486	2.58	ABHD1
11	72500001	72550000	0.628486	2.58	CGREF1
11	72500001	72550000	0.628486	2.58	KHK
11	73720001	73770000	0.705676	2.32	DTNB
11	73740001	73790000	0.718953	2.4	DTNB
11	73760001	73810000	0.683661	2.24	DTNB
11	73840001	73890000	0.631598	2.15	TRNAC-GCA
11	73840001	73890000	0.631598	2.15	LOC100847382
11	73840001	73890000	0.631598	2.15	DTNB
11	73880001	73930000	0.642026	2.17	DTNB
11	74000001	74050000	0.715421	3.04	LOC112448814
11	74000001	74050000	0.715421	3.04	DNMT3A
11	74020001	74070000	0.761062	2.99	LOC112448814
11	74020001	74070000	0.761062	2.99	DNMT3A
11	74040001	74090000	0.747751	2.61	DNMT3A
12	24120001	24170000	0.669586	3.66	TRPC4
12	24140001	24190000	0.679858	3.49	TRPC4
12	24160001	24210000	0.647594	3.1	TRPC4
12	24180001	24230000	0.658452	2.89	POSTN
12	24200001	24250000	0.712608	2.69	POSTN
12	28060001	28110000	0.655943	2.33	KL
12	35500001	35550000	0.854575	2.23	MICU2
12	35500001	35550000	0.854575	2.23	LOC107132993
12	35500001	35550000	0.854575	2.23	ZDHHC20
12	35520001	35570000	0.817549	2.42	ZDHHC20
12	47500001	47550000	0.669611	2.65	BORA
12	47500001	47550000	0.669611	2.65	DIS3
12	47500001	47550000	0.669611	2.65	PIBF1
12	47520001	47570000	0.768958	2.68	DIS3
12	47520001	47570000	0.768958	2.68	PIBF1
12	47540001	47590000	0.764843	2.78	PIBF1
12	47560001	47610000	0.703328	2.77	PIBF1
12	47580001	47630000	0.697577	2.82	PIBF1
12	47600001	47650000	0.709438	2.78	PIBF1
12	47620001	47670000	0.770451	2.63	PIBF1
12	47640001	47690000	0.792234	2.22	PIBF1
12	52020001	52070000	0.754515	2.55	ACOD1
12	52040001	52090000	0.788741	2.67	ACOD1
12	52060001	52110000	0.794834	2.39	ACOD1
12	52060001	52110000	0.794834	2.39	CLN5
12	52160001	52210000	0.793366	2.34	MYCBP2
12	52180001	52230000	0.678977	2.71	MYCBP2
12	76440001	76490000	0.6809	2.31	CLYBL
12	76460001	76510000	0.699385	2.61	TRNAG-CCC
12	76460001	76510000	0.699385	2.61	CLYBL
12	76480001	76530000	0.711093	2.74	TRNAG-CCC
12	76480001	76530000	0.711093	2.74	CLYBL
12	76500001	76550000	0.789499	2.56	TRNAG-CCC
12	76500001	76550000	0.789499	2.56	CLYBL
12	76520001	76570000	0.83604	2.74	CLYBL
12	76540001	76590000	0.837811	3	CLYBL
12	76560001	76610000	0.744304	3.43	CLYBL
12	76580001	76630000	0.693995	3.57	LOC104973656
12	76580001	76630000	0.693995	3.57	CLYBL
12	76600001	76650000	0.66287	3.43	LOC104973656
12	76600001	76650000	0.66287	3.43	CLYBL
12	76620001	76670000	0.75752	3.04	LOC104973656
12	76620001	76670000	0.75752	3.04	CLYBL
12	76640001	76690000	0.694587	2.98	LOC101906778
12	76660001	76710000	0.668391	2.94	LOC101906778
12	76660001	76710000	0.668391	2.94	LOC112449083
12	76680001	76730000	0.660313	2.28	LOC101906778
12	76680001	76730000	0.660313	2.28	LOC112449083
12	76680001	76730000	0.660313	2.28	ZIC5
13	38220001	38270000	0.646975	2.11	LOC112449402
13	38220001	38270000	0.646975	2.11	MGME1
13	38220001	38270000	0.646975	2.11	SNX5
13	61080001	61130000	0.672839	2.23	HM13
13	61080001	61130000	0.672839	2.23	REM1
13	61100001	61150000	0.633073	2.32	LOC101906008
13	61100001	61150000	0.633073	2.32	HM13
13	61120001	61170000	0.625758	2.47	LOC101906008
13	61120001	61170000	0.625758	2.47	HM13
13	61140001	61190000	0.626382	2.6	LOC101906008
13	61140001	61190000	0.626382	2.6	ID1
13	61140001	61190000	0.626382	2.6	HM13
13	61160001	61210000	0.693558	2.54	ID1
13	61160001	61210000	0.693558	2.54	COX4I2
13	61180001	61230000	0.72404	2.36	ID1
13	61180001	61230000	0.72404	2.36	COX4I2
13	61180001	61230000	0.72404	2.36	BCL2L1
13	61180001	61230000	0.72404	2.36	LOC107133075
13	61200001	61250000	0.781211	2.23	COX4I2
13	61200001	61250000	0.781211	2.23	BCL2L1
13	61200001	61250000	0.781211	2.23	LOC107133075
13	61220001	61270000	0.750018	2.17	BCL2L1
13	61220001	61270000	0.750018	2.17	LOC107133075
13	61240001	61290000	0.766382	2.24	BCL2L1
13	61240001	61290000	0.766382	2.24	LOC107133075
13	61240001	61290000	0.766382	2.24	TPX2
13	61260001	61310000	0.72703	2.25	BCL2L1
13	61260001	61310000	0.72703	2.25	TPX2
13	61280001	61330000	0.695122	2.27	TPX2
13	61300001	61350000	0.654134	2.2	MYLK2
13	61300001	61350000	0.654134	2.2	TPX2
13	61320001	61370000	0.628559	2.19	MYLK2
13	61320001	61370000	0.628559	2.19	TPX2
13	61340001	61390000	0.688	2.16	FOXS1
13	61340001	61390000	0.688	2.16	MYLK2
13	61340001	61390000	0.688	2.16	LOC618409
13	61340001	61390000	0.688	2.16	TPX2
13	61400001	61450000	0.62714	2.12	DUSP15
13	61400001	61450000	0.62714	2.12	TTLL9
13	61420001	61470000	0.628493	2.32	TTLL9
13	61420001	61470000	0.628493	2.32	PDRG1
13	61440001	61490000	0.674556	2.13	TTLL9
13	61440001	61490000	0.674556	2.13	PDRG1
13	61440001	61490000	0.674556	2.13	XKR7
14	26600001	26650000	0.797962	2.37	LOC112449511
14	26620001	26670000	0.734622	3	LOC112449511
14	61540001	61590000	0.645831	2.32	LOC112449533
14	61540001	61590000	0.645831	2.32	AZIN1
15	29420001	29470000	0.738358	2.18	LOC101902586
15	29440001	29490000	0.698683	2.25	LOC101902586
15	29440001	29490000	0.698683	2.25	CXCR5
15	29520001	29570000	0.712644	2.25	FOXR1
15	29520001	29570000	0.712644	2.25	BCL9L
15	29520001	29570000	0.712644	2.25	UPK2
15	29540001	29590000	0.676483	2.41	FOXR1
15	29540001	29590000	0.676483	2.41	CCDC84
15	29540001	29590000	0.676483	2.41	UPK2
15	29540001	29590000	0.676483	2.41	RPS25
15	29560001	29610000	0.641229	2.35	FOXR1
15	29560001	29610000	0.641229	2.35	CCDC84
15	29560001	29610000	0.641229	2.35	TRAPPC4
15	29560001	29610000	0.641229	2.35	SLC37A4
15	29560001	29610000	0.641229	2.35	RPS25
15	74880001	74930000	0.672437	2.48	TSPAN18
15	80720001	80770000	0.656157	2.12	LOC101903906
15	80720001	80770000	0.656157	2.12	RTN4RL2
15	80720001	80770000	0.656157	2.12	SLC43A1
15	80740001	80790000	0.648169	2.28	SLC43A1
15	80740001	80790000	0.648169	2.28	TIMM10
16	43860001	43910000	0.794029	2.3	LOC112441924
16	43860001	43910000	0.794029	2.3	TMEM201
16	43880001	43930000	0.772546	2.47	LOC112441924
16	43880001	43930000	0.772546	2.47	SLC25A33
16	43880001	43930000	0.772546	2.47	TMEM201
16	43900001	43950000	0.734985	2.66	SLC25A33
16	43900001	43950000	0.734985	2.66	TMEM201
16	43920001	43970000	0.746416	2.75	SLC25A33
16	43940001	43990000	0.709562	2.46	SLC25A33
16	50560001	50610000	0.900547	2.13	SKI
16	50560001	50610000	0.900547	2.13	PRKCZ
16	50560001	50610000	0.900547	2.13	FAAP20
16	50640001	50690000	0.774984	2.22	LOC112441939
16	50640001	50690000	0.774984	2.22	PRKCZ
16	50640001	50690000	0.774984	2.22	LOC112441845
16	71140001	71190000	0.644776	2.6	PPP2R5A
16	71140001	71190000	0.644776	2.6	TMEM206
16	71160001	71210000	0.668247	2.68	PPP2R5A
16	71160001	71210000	0.668247	2.68	TMEM206
16	71180001	71230000	0.651469	2.47	PPP2R5A
17	52360001	52410000	0.624567	2.23	MPHOSPH9
17	52360001	52410000	0.624567	2.23	PITPNM2
17	52380001	52430000	0.629686	2.29	MPHOSPH9
17	52380001	52430000	0.629686	2.29	PITPNM2
17	69640001	69690000	0.629056	2.21	OSBP2
18	38280001	38330000	0.654555	2.29	ZFHX3
18	38300001	38350000	0.629477	2.33	LOC112442303
18	38300001	38350000	0.629477	2.33	ZFHX3
18	43700001	43750000	0.671953	2.17	CEBPA
18	43720001	43770000	0.711361	2.31	CEBPA
18	54100001	54150000	0.654759	2.48	ZC3H4
18	54120001	54170000	0.69935	2.83	LOC104974899
18	54120001	54170000	0.69935	2.83	ZC3H4
18	54140001	54190000	0.681122	2.59	LOC104974899
18	54140001	54190000	0.681122	2.59	SAE1
18	54140001	54190000	0.681122	2.59	ZC3H4
18	54160001	54210000	0.708187	2.48	SAE1
18	54180001	54230000	0.752576	2.48	SAE1
19	26380001	26430000	0.890845	2.81	INCA1
19	26380001	26430000	0.890845	2.81	LOC100848357
19	26380001	26430000	0.890845	2.81	KIF1C
19	26380001	26430000	0.890845	2.81	CAMTA2
19	26400001	26450000	0.873104	3.1	INCA1
19	26400001	26450000	0.873104	3.1	LOC100848357
19	26400001	26450000	0.873104	3.1	SPAG7
19	26400001	26450000	0.873104	3.1	PFN1
19	26400001	26450000	0.873104	3.1	KIF1C
19	26400001	26450000	0.873104	3.1	CAMTA2
19	26400001	26450000	0.873104	3.1	ENO3
19	26420001	26470000	0.744168	3.25	LOC100848357
19	26420001	26470000	0.744168	3.25	SPAG7
19	26420001	26470000	0.744168	3.25	PFN1
19	26420001	26470000	0.744168	3.25	RNF167
19	26420001	26470000	0.744168	3.25	SLC25A11
19	26420001	26470000	0.744168	3.25	CAMTA2
19	26420001	26470000	0.744168	3.25	ENO3
19	26420001	26470000	0.744168	3.25	GP1BA
19	26440001	26490000	0.681876	2.79	PFN1
19	26440001	26490000	0.681876	2.79	RNF167
19	26440001	26490000	0.681876	2.79	SLC25A11
19	26440001	26490000	0.681876	2.79	CHRNE
19	26440001	26490000	0.681876	2.79	C19H17orf107
19	26440001	26490000	0.681876	2.79	ENO3
19	26440001	26490000	0.681876	2.79	GP1BA
19	26440001	26490000	0.681876	2.79	MINK1
19	26460001	26510000	0.72395	2.28	CHRNE
19	26460001	26510000	0.72395	2.28	C19H17orf107
19	26460001	26510000	0.72395	2.28	GP1BA
19	26460001	26510000	0.72395	2.28	MINK1
19	27360001	27410000	0.705301	2.36	ATP1B2
19	27360001	27410000	0.705301	2.36	EFNB3
19	27360001	27410000	0.705301	2.36	TP53
19	27360001	27410000	0.705301	2.36	WRAP53
19	27380001	27430000	0.757854	2.59	EFNB3
19	27380001	27430000	0.757854	2.59	TP53
19	27380001	27430000	0.757854	2.59	DNAH2
19	27380001	27430000	0.757854	2.59	WRAP53
19	27400001	27450000	0.792985	2.56	EFNB3
19	27400001	27450000	0.792985	2.56	DNAH2
19	27400001	27450000	0.792985	2.56	WRAP53
19	27420001	27470000	0.85865	2.35	DNAH2
19	27480001	27530000	0.827524	2.13	DNAH2
19	27480001	27530000	0.827524	2.13	KDM6B
19	27500001	27550000	0.830168	2.15	TMEM88
19	27500001	27550000	0.830168	2.15	NAA38
19	27500001	27550000	0.830168	2.15	CYB5D1
19	27500001	27550000	0.830168	2.15	DNAH2
19	27500001	27550000	0.830168	2.15	KDM6B
19	27540001	27590000	0.83867	2.14	TMEM88
19	27540001	27590000	0.83867	2.14	NAA38
19	27540001	27590000	0.83867	2.14	CYB5D1
19	27540001	27590000	0.83867	2.14	LOC112442833
19	27540001	27590000	0.83867	2.14	CHD3
19	27540001	27590000	0.83867	2.14	RNF227
19	27540001	27590000	0.83867	2.14	KDM6B
19	27560001	27610000	0.815076	2.19	LOC112442833
19	27560001	27610000	0.815076	2.19	CHD3
19	27560001	27610000	0.815076	2.19	RNF227
19	27560001	27610000	0.815076	2.19	KCNAB3
19	39780001	39830000	0.659357	2.3	TRNAW-CCA
19	39780001	39830000	0.659357	2.3	FBXL20
19	39800001	39850000	0.674589	2.53	TRNAW-CCA
19	39800001	39850000	0.674589	2.53	FBXL20
19	39800001	39850000	0.674589	2.53	MED1
19	39820001	39870000	0.659074	2.63	TRNAW-CCA
19	39820001	39870000	0.659074	2.63	MIR2342
19	39820001	39870000	0.659074	2.63	FBXL20
19	39820001	39870000	0.659074	2.63	MED1
19	39840001	39890000	0.635287	2.67	MIR2342
19	39840001	39890000	0.635287	2.67	FBXL20
19	39840001	39890000	0.635287	2.67	CDK12
19	39840001	39890000	0.635287	2.67	MED1
19	39860001	39910000	0.647116	2.58	MIR2342
19	39860001	39910000	0.647116	2.58	CDK12
19	39860001	39910000	0.647116	2.58	MED1
19	39880001	39930000	0.694661	2.35	CDK12
19	40540001	40590000	0.68582	2.25	CDC6
19	40540001	40590000	0.68582	2.25	RARA
19	40560001	40610000	0.712899	2.45	GJD3
19	40560001	40610000	0.712899	2.45	RARA
19	40580001	40630000	0.701051	2.45	GJD3
19	40580001	40630000	0.701051	2.45	RARA
19	40580001	40630000	0.701051	2.45	TOP2A
19	40600001	40650000	0.661916	2.33	GJD3
19	40600001	40650000	0.661916	2.33	TOP2A
19	40660001	40710000	0.622955	2.32	IGFBP4
19	40660001	40710000	0.622955	2.32	TNS4
19	43940001	43990000	0.667528	2.18	HDAC5
19	43940001	43990000	0.667528	2.18	C19H17orf53
19	43940001	43990000	0.667528	2.18	ASB16
19	44040001	44090000	0.764124	2.22	SLC4A1
19	44040001	44090000	0.764124	2.22	LOC107131530
19	44060001	44110000	0.747672	2.14	SLC4A1
19	51220001	51270000	0.637711	2.38	FSCN2
19	51220001	51270000	0.637711	2.38	ACTG1
19	51220001	51270000	0.637711	2.38	MIR3533
19	51220001	51270000	0.637711	2.38	NPLOC4
19	51220001	51270000	0.637711	2.38	FAAP100
21	69220001	69270000	0.626249	2.63	LOC112443180
21	69220001	69270000	0.626249	2.63	SIVA1
21	69220001	69270000	0.626249	2.63	AKT1
21	69220001	69270000	0.626249	2.63	ZBTB42
21	69280001	69330000	0.624078	2.32	CEP170B
21	69300001	69350000	0.629004	2.21	CEP170B
21	69300001	69350000	0.629004	2.21	PLD4
24	36900001	36950000	0.680298	2.32	SMCHD1
26	16460001	16510000	0.700745	2.25	LOC112444534
26	16460001	16510000	0.700745	2.25	CYP2C19
26	16480001	16530000	0.667685	2.24	CYP2C19
26	21240001	21290000	0.67325	2.11	SCD
26	21240001	21290000	0.67325	2.11	PKD2L1
26	21260001	21310000	0.624394	2.41	SCD
26	21260001	21310000	0.624394	2.41	PKD2L1
26	21280001	21330000	0.650312	2.55	LOC112444487
26	21300001	21350000	0.661051	2.72	LOC112444487
26	21340001	21390000	0.650921	2.44	WNT8B
26	21340001	21390000	0.650921	2.44	SEC31B
26	21360001	21410000	0.700952	2.35	WNT8B
26	21360001	21410000	0.700952	2.35	SEC31B
26	21380001	21430000	0.646648	2.19	NDUFB8
26	21380001	21430000	0.646648	2.19	SEC31B
26	21380001	21430000	0.646648	2.19	HIF1AN
26	24560001	24610000	0.676326	2.17	SLK
26	24560001	24610000	0.676326	2.17	COL17A1
26	24580001	24630000	0.676646	2.27	SLK
26	24580001	24630000	0.676646	2.27	COL17A1
26	24620001	24670000	0.634231	2.48	COL17A1
26	24640001	24690000	0.707875	2.32	SFR1
27	41880001	41930000	0.636463	2.88	THRB
27	41940001	41990000	0.62781	3.15	LOC112444600
27	41940001	41990000	0.62781	3.15	NR1D2
28	44180001	44230000	0.748673	2.41	ZFAND4
28	44180001	44230000	0.748673	2.41	44263
28	44200001	44250000	0.800552	2.67	ZFAND4
28	44200001	44250000	0.800552	2.67	44263
28	44220001	44270000	0.829391	2.11	44263
28	44280001	44330000	0.763448	2.58	LOC112444772
28	44280001	44330000	0.763448	2.58	44263
28	44300001	44350000	0.767451	2.67	LOC112444772
28	44300001	44350000	0.767451	2.67	ALOX5
28	44300001	44350000	0.767451	2.67	44263
28	44320001	44370000	0.75529	2.24	ALOX5
28	44320001	44370000	0.75529	2.24	44263
29	43080001	43130000	0.690151	2.66	MIR192
29	43080001	43130000	0.690151	2.66	MIR194-2
29	43080001	43130000	0.690151	2.66	EHD1
29	43080001	43130000	0.690151	2.66	ATG2A
29	43100001	43150000	0.623681	3.14	MIR192
29	43100001	43150000	0.623681	3.14	MIR194-2
29	43100001	43150000	0.623681	3.14	EHD1
29	43100001	43150000	0.623681	3.14	PPP2R5B
29	43100001	43150000	0.623681	3.14	ATG2A
29	49460001	49510000	0.673279	2.29	LOC101902537
29	49480001	49530000	0.709605	2.54	LOC112444916
29	49480001	49530000	0.709605	2.54	H19
29	49500001	49550000	0.745105	2.7	LOC112444916
29	49500001	49550000	0.745105	2.7	H19
29	49500001	49550000	0.745105	2.7	MRPL23
29	49520001	49570000	0.711473	2.31	LOC112444916
29	49520001	49570000	0.711473	2.31	LOC101902793
29	49520001	49570000	0.711473	2.31	MRPL23

## Sheet: Table 5
Table S5. Allele frequency of the eight missense SNPs across the 432 individuals from 54 cattle population around the world in BGVD (specific figure).
Serial number	Population (number)	rs479117197	rs447470311	rs433576296	rs517104855	rs478515513	rs447583631	rs432042680	rs525001520
		T/C	T/G	C/T	G/T	T/C	C/T	G/A	C/G
1	Tharparkar(1)	1	1	1	1	1	1	1	1
2	Sahiwal(1)	1	1	0.5	0.5	0.5	0.5	0.5	1
3	Hariana(1)	1	1	0.5	0.5	0.5	0.5	0.5	1
4	Brahman(9)	1	1	0.889	0.944	0.944	0.944	0.944	1
5	Nelore(4)	1	1	1	1	1	1	1	1
6	Gir(3)	1	1	0.833	0.667	0.667	0.667	0.667	1
7	Dabieshan(2)	1	1	0.75	0.75	0.75	0.75	0.75	1
8	Wandong(2)	1	1	0.75	0.75	0.75	0.75	0.75	1
9	Jinjiang(3)	0.833	1	0.833	0.833	0.833	0.833	0.833	0.833
10	Lingnan(8)	0.75	0.875	0.625	0.625	0.625	0.562	0.625	0.875
11	ShorthornZebu(10)	0.75	0.85	0.75	0.75	0.75	0.75	0.6	0.8
12	Kenana(9)	0.722	0.833	0.833	0.833	0.833	0.833	0.667	0.833
13	Srilanka(5)	0.7	0.9	1	1	1	1	0.8	1
14	Bashan(5)	0.7	0.8	0.6	0.6	0.6	0.6	0.5	0.8
15	Dianzhong(6)	0.667	0.917	0.917	0.917	0.917	0.917	0.833	0.917
16	Wenshan(8)	0.625	1	0.812	0.786	0.812	0.688	0.625	0.875
17	Guangfeng(4)	0.625	1	0.75	0.75	0.75	0.625	0.5	0.625
18	Jian(4)	0.625	0.875	0.875	0.875	0.875	0.875	0.625	0.875
19	Weining(5)	0.6	0.6	0.5	0.5	0.4	0.375	0.5	0.6
20	Ogaden(9)	0.556	0.722	0.722	0.722	0.722	0.722	0.556	0.722
21	Leiqiong(3)	0.5	1	0.833	0.833	0.833	0.833	0.5	0.833
22	Luxi(5)	0.5	0.5	0.5	0.5	0.5	0.5	0.5	0.5
23	Nganda(1)	0.5	0	0.5	0.5	0.5	0.5	0.5	0.5
24	Boran(10)	0.45	0.55	0.55	0.55	0.5	0.55	0.4	0.55
25	JiaxianRed(5)	0.4	0.7	0.7	0.5	0.5	0.5	0.4	0.5
26	Kazakh(9)	0.389	0.389	0.333	0.333	0.333	0.312	0.167	0.444
27	Wannan(5)	0.3	0.9	0.9	0.9	0.9	0.9	0.3	0.9
28	Zaobei(5)	0.3	0.8	0.8	0.8	0.8	0.8	0.3	0.8
29	Nanyang(5)	0.3	0.3	0.5	0.5	0.5	0.5	0.4	0.4
30	Rashoki(9)	0.278	0.333	0.389	0.389	0.389	0.417	0.333	0.389
31	Tibetan(9)	0.167	0.167	0.167	0	0	0	0	0.167
32	Ankole(20)	0.1	0.15	0.075	0.1	0.1	0.125	0.05	0.125
33	NDama(10)	0.1	0.1	0.1	0.1	0.1	0.1	0.1	0.1
34	Chaidamu(5)	0.1	0.1	0.1	0	0.1	0.1	0.1	0.1
35	Mongolian(7)	0.071	0.071	0.071	0.071	0.071	0.071	0.071	0.286
36	BohaiBlack(5)	0	0.2	0.2	0.2	0.2	0.2	0	0.1
37	Yanbian(1)	0.5	0.5	0	0	0	0	0	0
38	Nsongora(1)	0	0	0	0	0	0	0	0
39	Mishima(8)	0	0	0	0	0	0	0	0
40	Kuchinoshima(1)	0	0	0	0	0	0	0	0
41	Hanwoo(18)	0	0	0	0	0	0	0	0
42	Jersey(12)	0	0	0	0	0	0	0	0
43	Simmental(23)	0	0	0	0	0	0	0	0
44	Gelbvieh(21)	0	0	0	0	0	0	0	0
45	Piedmontese(5)	0	0	0	0	0	0	0	0
46	Limousin(1)	0	0	0	0	0	0	0	0
47	Salers(1)	0	0	0	0	0	0	0	0
48	Charolais(14)	0	0	0	0	0	0	0	0
49	MaineAnjou(6)	0	0	0	0	0	0	0	0
50	Devon(1)	0	0	0	0	0	0	0	0
51	Holstein(45)	0	0	0	0	0	0	0	0
52	Hereford(21)	0	0	0	0	0	0	0	0
53	RedAngus(16)	0	0	0	0	0	0	0	0
54	Angus(25)	0	0	0	0	0	0	0	0
